# Supplementary material for: Single-cell multi-ome regression models identify functional and disease-associated enhancers and enable chromatin potential analysis
Source: Nat Genet. 2024 Mar 21;56(4):627–36. doi: 10.1038/s41588-024-01689-8 (PMC11018525; doi:10.1038/s41588-024-01689-8)
Supplement: Supplementary file 2 — Supplementary Table 1: Comparison of SCARlink gene expression prediction to existing methods. Supplementary Table 2: Comparison of scaled Shapley scores of tiles with/without PCHi-C loops. Supplementary Table 3: UKBB traits used to calculate enrichment in PBMC, pancreas and pituitary multi-ome. Supplementary Table 4: UKBB causal variants in SCARlink gene-linked tiles. Supplementary Table 5: List of annotations and mean annotation values for each annotation in the three baselines used. Supplementary Table 6: S-LDSC results for marginal and joint models. Supplementary Table 7: RegulomeDB variants in SCARlink gene-linked tiles. Supplementary Table 8: Colocalization results for CCR7 and BCL2. Supplementary Table 9: Gene-linked tiles predicted by SCARlink and lying within a 1 kb window around the GWAS variant, rs112401631, associated with asthma. Supplementary Table 10: Cluster labels for genes from developing human cortex multi-ome. Supplementary Table 11: Marker genes for pituitary cell types. Supplementary Table 12: Cell-type annotation for pituitary. Supplementary Table 13: Cell-type annotation for pancreas. Supplementary Table 14: Cell-type annotation for PBMC. [file 41588_2024_1689_MOESM2_ESM.xlsx]

## Sheet: SuppTbl1
Supplementary Table 1: Comparison of SCARlink gene expression prediction to existing methods
Tissue	alt. method	# cells	# SCARlink genes	# common genes	# genes SCARlink correlation significantly higher	# genes alt. method correlations significantly higher
PBMC	Archr gene score	9460	1250	1250	713	102
BMMC	Archr gene score	7155	1655	1655	941	63
Cortex	Archr gene score	4642	1201	1201	293	20
Pancreas	Archr gene score	9693	784	784	38	55
Pituitary	Archr gene score	11549	1221	1221	128	126
Mouse skin	Archr gene score	33314	393	393	106	37
Mouse skin	DORC	33314	393	380	146	35

## Sheet: SuppTbl2
Supplementary Table 2: Comparison of scaled Shapley scores of tiles with/without PCHi-C loops
chr	start	end	celltype	gene	z-score	Spearman correlation	overlaps_pchic	pchic_coordinate	pchic_significant
chr15	28634000	28634500	CD4 Naive	APBA2	0	0.46572	no
chr15	28634500	28635000	CD4 Naive	APBA2	0	0.46572	no
chr15	28635000	28635500	CD4 Naive	APBA2	0	0.46572	no
chr15	28635500	28636000	CD4 Naive	APBA2	0	0.46572	no
chr15	28636000	28636500	CD4 Naive	APBA2	0	0.46572	no
chr15	28636500	28637000	CD4 Naive	APBA2	0	0.46572	no
chr15	28637000	28637500	CD4 Naive	APBA2	0	0.46572	no
chr15	28637500	28638000	CD4 Naive	APBA2	0	0.46572	no
chr15	28638000	28638500	CD4 Naive	APBA2	0	0.46572	no
chr15	28638500	28639000	CD4 Naive	APBA2	0	0.46572	yes	chr15:28638598-28640326	FALSE
chr15	28639000	28639500	CD4 Naive	APBA2	0	0.46572	yes	chr15:28638598-28640326	FALSE
chr15	28639500	28640000	CD4 Naive	APBA2	0	0.46572	yes	chr15:28638598-28640326	FALSE
chr15	28640000	28640500	CD4 Naive	APBA2	0	0.46572	yes	chr15:28638598-28640326	FALSE
chr15	28640500	28641000	CD4 Naive	APBA2	0	0.46572	no
chr15	28641000	28641500	CD4 Naive	APBA2	0	0.46572	no
chr15	28641500	28642000	CD4 Naive	APBA2	0	0.46572	no
chr15	28642000	28642500	CD4 Naive	APBA2	0	0.46572	no
chr15	28642500	28643000	CD4 Naive	APBA2	0	0.46572	no
chr15	28643000	28643500	CD4 Naive	APBA2	0	0.46572	no
chr15	28643500	28644000	CD4 Naive	APBA2	0	0.46572	no
chr15	28644000	28644500	CD4 Naive	APBA2	0	0.46572	no
chr15	28644500	28645000	CD4 Naive	APBA2	0	0.46572	yes	chr15:28644796-28648149	FALSE
chr15	28645000	28645500	CD4 Naive	APBA2	0	0.46572	yes	chr15:28644796-28648149	FALSE
chr15	28645500	28646000	CD4 Naive	APBA2	0	0.46572	yes	chr15:28644796-28648149	FALSE
chr15	28646000	28646500	CD4 Naive	APBA2	0	0.46572	yes	chr15:28644796-28648149	FALSE
chr15	28646500	28647000	CD4 Naive	APBA2	0	0.46572	yes	chr15:28644796-28648149	FALSE
chr15	28647000	28647500	CD4 Naive	APBA2	0	0.46572	yes	chr15:28644796-28648149	FALSE
chr15	28647500	28648000	CD4 Naive	APBA2	0	0.46572	yes	chr15:28644796-28648149	FALSE
chr15	28648000	28648500	CD4 Naive	APBA2	0	0.46572	yes	chr15:28644796-28648149	FALSE
chr15	28648500	28649000	CD4 Naive	APBA2	0	0.46572	no
chr15	28649000	28649500	CD4 Naive	APBA2	0	0.46572	no
chr15	28649500	28650000	CD4 Naive	APBA2	0	0.46572	no
chr15	28650000	28650500	CD4 Naive	APBA2	0	0.46572	no
chr15	28650500	28651000	CD4 Naive	APBA2	0	0.46572	no
chr15	28651000	28651500	CD4 Naive	APBA2	0	0.46572	no
chr15	28651500	28652000	CD4 Naive	APBA2	0	0.46572	no
chr15	28652000	28652500	CD4 Naive	APBA2	0	0.46572	no
chr15	28652500	28653000	CD4 Naive	APBA2	0	0.46572	no
chr15	28653000	28653500	CD4 Naive	APBA2	0	0.46572	no
chr15	28653500	28654000	CD4 Naive	APBA2	0	0.46572	no
chr15	28654000	28654500	CD4 Naive	APBA2	0	0.46572	no
chr15	28654500	28655000	CD4 Naive	APBA2	0	0.46572	no
chr15	28655000	28655500	CD4 Naive	APBA2	0	0.46572	no
chr15	28655500	28656000	CD4 Naive	APBA2	0	0.46572	no
chr15	28656000	28656500	CD4 Naive	APBA2	0	0.46572	no
chr15	28656500	28657000	CD4 Naive	APBA2	0	0.46572	no
chr15	28657000	28657500	CD4 Naive	APBA2	0	0.46572	no
chr15	28657500	28658000	CD4 Naive	APBA2	0	0.46572	no
chr15	28658000	28658500	CD4 Naive	APBA2	0	0.46572	no
chr15	28658500	28659000	CD4 Naive	APBA2	0	0.46572	no
chr15	28659000	28659500	CD4 Naive	APBA2	0	0.46572	no
chr15	28659500	28660000	CD4 Naive	APBA2	0	0.46572	no
chr15	28660000	28660500	CD4 Naive	APBA2	0	0.46572	no
chr15	28660500	28661000	CD4 Naive	APBA2	0	0.46572	no
chr15	28661000	28661500	CD4 Naive	APBA2	0	0.46572	no
chr15	28661500	28662000	CD4 Naive	APBA2	0	0.46572	no
chr15	28662000	28662500	CD4 Naive	APBA2	0	0.46572	no
chr15	28662500	28663000	CD4 Naive	APBA2	0	0.46572	no
chr15	28663000	28663500	CD4 Naive	APBA2	0	0.46572	no
chr15	28663500	28664000	CD4 Naive	APBA2	0	0.46572	no
chr15	28664000	28664500	CD4 Naive	APBA2	0	0.46572	no
chr15	28664500	28665000	CD4 Naive	APBA2	0	0.46572	no
chr15	28665000	28665500	CD4 Naive	APBA2	0	0.46572	no
chr15	28665500	28666000	CD4 Naive	APBA2	0	0.46572	no
chr15	28666000	28666500	CD4 Naive	APBA2	0	0.46572	no
chr15	28666500	28667000	CD4 Naive	APBA2	0	0.46572	no
chr15	28667000	28667500	CD4 Naive	APBA2	0	0.46572	no
chr15	28667500	28668000	CD4 Naive	APBA2	0	0.46572	no
chr15	28668000	28668500	CD4 Naive	APBA2	0	0.46572	no
chr15	28668500	28669000	CD4 Naive	APBA2	0	0.46572	no
chr15	28669000	28669500	CD4 Naive	APBA2	0	0.46572	no
chr15	28669500	28670000	CD4 Naive	APBA2	0	0.46572	no
chr15	28670000	28670500	CD4 Naive	APBA2	0	0.46572	no
chr15	28670500	28671000	CD4 Naive	APBA2	0	0.46572	no
chr15	28671000	28671500	CD4 Naive	APBA2	0	0.46572	no
chr15	28671500	28672000	CD4 Naive	APBA2	0	0.46572	no
chr15	28672000	28672500	CD4 Naive	APBA2	0	0.46572	no
chr15	28672500	28673000	CD4 Naive	APBA2	0	0.46572	no
chr15	28673000	28673500	CD4 Naive	APBA2	0	0.46572	no
chr15	28673500	28674000	CD4 Naive	APBA2	0	0.46572	no
chr15	28674000	28674500	CD4 Naive	APBA2	0	0.46572	no
chr15	28674500	28675000	CD4 Naive	APBA2	0	0.46572	no
chr15	28675000	28675500	CD4 Naive	APBA2	0	0.46572	no
chr15	28675500	28676000	CD4 Naive	APBA2	0	0.46572	no
chr15	28676000	28676500	CD4 Naive	APBA2	0	0.46572	no
chr15	28676500	28677000	CD4 Naive	APBA2	0	0.46572	no
chr15	28677000	28677500	CD4 Naive	APBA2	0	0.46572	no
chr15	28677500	28678000	CD4 Naive	APBA2	0	0.46572	no
chr15	28678000	28678500	CD4 Naive	APBA2	0	0.46572	no
chr15	28678500	28679000	CD4 Naive	APBA2	0	0.46572	no
chr15	28679000	28679500	CD4 Naive	APBA2	0	0.46572	no
chr15	28679500	28680000	CD4 Naive	APBA2	0	0.46572	yes	chr15:28679651-28681717	FALSE
chr15	28680000	28680500	CD4 Naive	APBA2	0	0.46572	yes	chr15:28679651-28681717	FALSE
chr15	28680500	28681000	CD4 Naive	APBA2	0	0.46572	yes	chr15:28679651-28681717	FALSE
chr15	28681000	28681500	CD4 Naive	APBA2	0	0.46572	yes	chr15:28679651-28681717	FALSE
chr15	28681500	28682000	CD4 Naive	APBA2	0	0.46572	yes	chr15:28679651-28681717	FALSE
chr15	28682000	28682500	CD4 Naive	APBA2	0	0.46572	no
chr15	28682500	28683000	CD4 Naive	APBA2	0	0.46572	no
chr15	28683000	28683500	CD4 Naive	APBA2	0	0.46572	yes	chr15:28683357-28683820	FALSE
chr15	28683500	28684000	CD4 Naive	APBA2	0	0.46572	yes	chr15:28683357-28683820	FALSE
chr15	28684000	28684500	CD4 Naive	APBA2	0	0.46572	yes	chr15:28683820-28688026	FALSE
chr15	28684500	28685000	CD4 Naive	APBA2	0	0.46572	yes	chr15:28683820-28688026	FALSE
chr15	28685000	28685500	CD4 Naive	APBA2	0	0.46572	yes	chr15:28683820-28688026	FALSE
chr15	28685500	28686000	CD4 Naive	APBA2	0	0.46572	yes	chr15:28683820-28688026	FALSE
chr15	28686000	28686500	CD4 Naive	APBA2	0	0.46572	yes	chr15:28683820-28688026	FALSE
chr15	28686500	28687000	CD4 Naive	APBA2	0	0.46572	yes	chr15:28683820-28688026	FALSE
chr15	28687000	28687500	CD4 Naive	APBA2	0	0.46572	yes	chr15:28683820-28688026	FALSE
chr15	28687500	28688000	CD4 Naive	APBA2	0	0.46572	yes	chr15:28683820-28688026	FALSE
chr15	28688000	28688500	CD4 Naive	APBA2	0	0.46572	yes	chr15:28683820-28688026	FALSE
chr15	28688500	28689000	CD4 Naive	APBA2	0	0.46572	no
chr15	28689000	28689500	CD4 Naive	APBA2	0	0.46572	no
chr15	28689500	28690000	CD4 Naive	APBA2	0	0.46572	no
chr15	28690000	28690500	CD4 Naive	APBA2	0	0.46572	no
chr15	28690500	28691000	CD4 Naive	APBA2	0	0.46572	no
chr15	28691000	28691500	CD4 Naive	APBA2	0	0.46572	no
chr15	28691500	28692000	CD4 Naive	APBA2	0	0.46572	no
chr15	28692000	28692500	CD4 Naive	APBA2	0	0.46572	no
chr15	28692500	28693000	CD4 Naive	APBA2	0	0.46572	no
chr15	28693000	28693500	CD4 Naive	APBA2	0	0.46572	no
chr15	28693500	28694000	CD4 Naive	APBA2	0	0.46572	no
chr15	28694000	28694500	CD4 Naive	APBA2	0	0.46572	no
chr15	28694500	28695000	CD4 Naive	APBA2	0	0.46572	no
chr15	28695000	28695500	CD4 Naive	APBA2	0	0.46572	no
chr15	28695500	28696000	CD4 Naive	APBA2	0	0.46572	no
chr15	28696000	28696500	CD4 Naive	APBA2	0	0.46572	no
chr15	28696500	28697000	CD4 Naive	APBA2	0	0.46572	no
chr15	28697000	28697500	CD4 Naive	APBA2	0	0.46572	no
chr15	28697500	28698000	CD4 Naive	APBA2	0	0.46572	no
chr15	28698000	28698500	CD4 Naive	APBA2	0	0.46572	no
chr15	28698500	28699000	CD4 Naive	APBA2	0	0.46572	no
chr15	28699000	28699500	CD4 Naive	APBA2	0	0.46572	no
chr15	28699500	28700000	CD4 Naive	APBA2	0	0.46572	no
chr15	28700000	28700500	CD4 Naive	APBA2	0	0.46572	no
chr15	28700500	28701000	CD4 Naive	APBA2	0	0.46572	no
chr15	28701000	28701500	CD4 Naive	APBA2	0	0.46572	no
chr15	28701500	28702000	CD4 Naive	APBA2	0	0.46572	no
chr15	28702000	28702500	CD4 Naive	APBA2	0	0.46572	no
chr15	28702500	28703000	CD4 Naive	APBA2	0	0.46572	no
chr15	28703000	28703500	CD4 Naive	APBA2	0	0.46572	no
chr15	28703500	28704000	CD4 Naive	APBA2	0.0218251	0.46572	no
chr15	28704000	28704500	CD4 Naive	APBA2	0	0.46572	yes	chr15:28704051-28705166	FALSE
chr15	28704500	28705000	CD4 Naive	APBA2	0	0.46572	yes	chr15:28704051-28705166	FALSE
chr15	28705000	28705500	CD4 Naive	APBA2	0	0.46572	yes	chr15:28704051-28705166	FALSE
chr15	28705500	28706000	CD4 Naive	APBA2	0	0.46572	yes	chr15:28705166-28711997	FALSE
chr15	28706000	28706500	CD4 Naive	APBA2	0	0.46572	yes	chr15:28705166-28711997	FALSE
chr15	28706500	28707000	CD4 Naive	APBA2	0	0.46572	yes	chr15:28705166-28711997	FALSE
chr15	28707000	28707500	CD4 Naive	APBA2	0	0.46572	yes	chr15:28705166-28711997	FALSE
chr15	28707500	28708000	CD4 Naive	APBA2	0.0220867	0.46572	yes	chr15:28705166-28711997	FALSE
chr15	28708000	28708500	CD4 Naive	APBA2	0.0218481	0.46572	yes	chr15:28705166-28711997	FALSE
chr15	28708500	28709000	CD4 Naive	APBA2	0	0.46572	yes	chr15:28705166-28711997	FALSE
chr15	28709000	28709500	CD4 Naive	APBA2	0	0.46572	yes	chr15:28705166-28711997	FALSE
chr15	28709500	28710000	CD4 Naive	APBA2	0	0.46572	yes	chr15:28705166-28711997	FALSE
chr15	28710000	28710500	CD4 Naive	APBA2	0	0.46572	yes	chr15:28705166-28711997	FALSE
chr15	28710500	28711000	CD4 Naive	APBA2	0	0.46572	yes	chr15:28705166-28711997	FALSE
chr15	28711000	28711500	CD4 Naive	APBA2	0	0.46572	yes	chr15:28705166-28711997	FALSE
chr15	28711500	28712000	CD4 Naive	APBA2	0	0.46572	yes	chr15:28705166-28711997	FALSE
chr15	28712000	28712500	CD4 Naive	APBA2	0	0.46572	no
chr15	28712500	28713000	CD4 Naive	APBA2	0	0.46572	no
chr15	28713000	28713500	CD4 Naive	APBA2	0	0.46572	yes	chr15:28713050-28714512	FALSE
chr15	28713500	28714000	CD4 Naive	APBA2	0	0.46572	yes	chr15:28713050-28714512	FALSE
chr15	28714000	28714500	CD4 Naive	APBA2	0	0.46572	yes	chr15:28713050-28714512	FALSE
chr15	28714500	28715000	CD4 Naive	APBA2	0	0.46572	yes	chr15:28713050-28714512	FALSE
chr15	28715000	28715500	CD4 Naive	APBA2	0	0.46572	yes	chr15:28714512-28717211	FALSE
chr15	28715500	28716000	CD4 Naive	APBA2	0	0.46572	yes	chr15:28714512-28717211	FALSE
chr15	28716000	28716500	CD4 Naive	APBA2	0	0.46572	yes	chr15:28714512-28717211	FALSE
chr15	28716500	28717000	CD4 Naive	APBA2	0	0.46572	yes	chr15:28714512-28717211	FALSE
chr15	28717000	28717500	CD4 Naive	APBA2	0	0.46572	yes	chr15:28714512-28717211	FALSE
chr15	28717500	28718000	CD4 Naive	APBA2	0	0.46572	yes	chr15:28717211-28722345	FALSE
chr15	28718000	28718500	CD4 Naive	APBA2	0	0.46572	yes	chr15:28717211-28722345	FALSE
chr15	28718500	28719000	CD4 Naive	APBA2	0	0.46572	yes	chr15:28717211-28722345	FALSE
chr15	28719000	28719500	CD4 Naive	APBA2	0	0.46572	yes	chr15:28717211-28722345	FALSE
chr15	28719500	28720000	CD4 Naive	APBA2	0	0.46572	yes	chr15:28717211-28722345	FALSE
chr15	28720000	28720500	CD4 Naive	APBA2	0	0.46572	yes	chr15:28717211-28722345	FALSE
chr15	28720500	28721000	CD4 Naive	APBA2	0	0.46572	yes	chr15:28717211-28722345	FALSE
chr15	28721000	28721500	CD4 Naive	APBA2	0.0056009	0.46572	yes	chr15:28717211-28722345	FALSE
chr15	28721500	28722000	CD4 Naive	APBA2	0.000314296	0.46572	yes	chr15:28717211-28722345	FALSE
chr15	28722000	28722500	CD4 Naive	APBA2	0	0.46572	yes	chr15:28717211-28722345	FALSE
chr15	28722500	28723000	CD4 Naive	APBA2	0	0.46572	yes	chr15:28722345-28728479	FALSE
chr15	28723000	28723500	CD4 Naive	APBA2	0	0.46572	yes	chr15:28722345-28728479	FALSE
chr15	28723500	28724000	CD4 Naive	APBA2	0	0.46572	yes	chr15:28722345-28728479	FALSE
chr15	28724000	28724500	CD4 Naive	APBA2	0	0.46572	yes	chr15:28722345-28728479	FALSE
chr15	28724500	28725000	CD4 Naive	APBA2	0	0.46572	yes	chr15:28722345-28728479	FALSE
chr15	28725000	28725500	CD4 Naive	APBA2	0	0.46572	yes	chr15:28722345-28728479	FALSE
chr15	28725500	28726000	CD4 Naive	APBA2	0	0.46572	yes	chr15:28722345-28728479	FALSE
chr15	28726000	28726500	CD4 Naive	APBA2	0	0.46572	yes	chr15:28722345-28728479	FALSE
chr15	28726500	28727000	CD4 Naive	APBA2	0.0235553	0.46572	yes	chr15:28722345-28728479	FALSE
chr15	28727000	28727500	CD4 Naive	APBA2	0	0.46572	yes	chr15:28722345-28728479	FALSE
chr15	28727500	28728000	CD4 Naive	APBA2	0	0.46572	yes	chr15:28722345-28728479	FALSE
chr15	28728000	28728500	CD4 Naive	APBA2	0.285793	0.46572	yes	chr15:28722345-28728479	FALSE
chr15	28728500	28729000	CD4 Naive	APBA2	0	0.46572	yes	chr15:28728479-28732620	FALSE
chr15	28729000	28729500	CD4 Naive	APBA2	0	0.46572	yes	chr15:28728479-28732620	FALSE
chr15	28729500	28730000	CD4 Naive	APBA2	0	0.46572	yes	chr15:28728479-28732620	FALSE
chr15	28730000	28730500	CD4 Naive	APBA2	0.063499	0.46572	yes	chr15:28728479-28732620	FALSE
chr15	28730500	28731000	CD4 Naive	APBA2	0	0.46572	yes	chr15:28728479-28732620	FALSE
chr15	28731000	28731500	CD4 Naive	APBA2	0	0.46572	yes	chr15:28728479-28732620	FALSE
chr15	28731500	28732000	CD4 Naive	APBA2	0	0.46572	yes	chr15:28728479-28732620	FALSE
chr15	28732000	28732500	CD4 Naive	APBA2	0	0.46572	yes	chr15:28728479-28732620	FALSE
chr15	28732500	28733000	CD4 Naive	APBA2	0	0.46572	yes	chr15:28728479-28732620	FALSE
chr15	28733000	28733500	CD4 Naive	APBA2	0.111725	0.46572	yes	chr15:28732620-28738738	FALSE
chr15	28733500	28734000	CD4 Naive	APBA2	0.00374723	0.46572	yes	chr15:28732620-28738738	FALSE
chr15	28734000	28734500	CD4 Naive	APBA2	0	0.46572	yes	chr15:28732620-28738738	FALSE
chr15	28734500	28735000	CD4 Naive	APBA2	0	0.46572	yes	chr15:28732620-28738738	FALSE
chr15	28735000	28735500	CD4 Naive	APBA2	0	0.46572	yes	chr15:28732620-28738738	FALSE
chr15	28735500	28736000	CD4 Naive	APBA2	0.0317194	0.46572	yes	chr15:28732620-28738738	FALSE
chr15	28736000	28736500	CD4 Naive	APBA2	0	0.46572	yes	chr15:28732620-28738738	FALSE
chr15	28736500	28737000	CD4 Naive	APBA2	0.0701507	0.46572	yes	chr15:28732620-28738738	FALSE
chr15	28737000	28737500	CD4 Naive	APBA2	0.0146338	0.46572	yes	chr15:28732620-28738738	FALSE
chr15	28737500	28738000	CD4 Naive	APBA2	0.706759	0.46572	yes	chr15:28732620-28738738	FALSE
chr15	28738000	28738500	CD4 Naive	APBA2	0	0.46572	yes	chr15:28732620-28738738	FALSE
chr15	28738500	28739000	CD4 Naive	APBA2	0	0.46572	yes	chr15:28732620-28738738	FALSE
chr15	28739000	28739500	CD4 Naive	APBA2	3.0486	0.46572	yes	chr15:28738989-28741270	FALSE
chr15	28739500	28740000	CD4 Naive	APBA2	0	0.46572	yes	chr15:28738989-28741270	FALSE
chr15	28740000	28740500	CD4 Naive	APBA2	0.0853073	0.46572	yes	chr15:28738989-28741270	FALSE
chr15	28740500	28741000	CD4 Naive	APBA2	0.0244716	0.46572	yes	chr15:28738989-28741270	FALSE
chr15	28741000	28741500	CD4 Naive	APBA2	0	0.46572	yes	chr15:28738989-28741270	FALSE
chr15	28741500	28742000	CD4 Naive	APBA2	0	0.46572	yes	chr15:28741270-28752468	FALSE
chr15	28742000	28742500	CD4 Naive	APBA2	0	0.46572	yes	chr15:28741270-28752468	FALSE
chr15	28742500	28743000	CD4 Naive	APBA2	0	0.46572	yes	chr15:28741270-28752468	FALSE
chr15	28743000	28743500	CD4 Naive	APBA2	0	0.46572	yes	chr15:28741270-28752468	FALSE
chr15	28743500	28744000	CD4 Naive	APBA2	0	0.46572	yes	chr15:28741270-28752468	FALSE
chr15	28744000	28744500	CD4 Naive	APBA2	0	0.46572	yes	chr15:28741270-28752468	FALSE
chr15	28744500	28745000	CD4 Naive	APBA2	0	0.46572	yes	chr15:28741270-28752468	FALSE
chr15	28745000	28745500	CD4 Naive	APBA2	0	0.46572	yes	chr15:28741270-28752468	FALSE
chr15	28745500	28746000	CD4 Naive	APBA2	0	0.46572	yes	chr15:28741270-28752468	FALSE
chr15	28746000	28746500	CD4 Naive	APBA2	0	0.46572	yes	chr15:28741270-28752468	FALSE
chr15	28746500	28747000	CD4 Naive	APBA2	0	0.46572	yes	chr15:28741270-28752468	FALSE
chr15	28747000	28747500	CD4 Naive	APBA2	0	0.46572	yes	chr15:28741270-28752468	FALSE
chr15	28747500	28748000	CD4 Naive	APBA2	0	0.46572	yes	chr15:28741270-28752468	FALSE
chr15	28748000	28748500	CD4 Naive	APBA2	0	0.46572	yes	chr15:28741270-28752468	FALSE
chr15	28748500	28749000	CD4 Naive	APBA2	0	0.46572	yes	chr15:28741270-28752468	FALSE
chr15	28749000	28749500	CD4 Naive	APBA2	0	0.46572	yes	chr15:28741270-28752468	FALSE
chr15	28749500	28750000	CD4 Naive	APBA2	0	0.46572	yes	chr15:28741270-28752468	FALSE
chr15	28750000	28750500	CD4 Naive	APBA2	0	0.46572	yes	chr15:28741270-28752468	FALSE
chr15	28750500	28751000	CD4 Naive	APBA2	0	0.46572	yes	chr15:28741270-28752468	FALSE
chr15	28751000	28751500	CD4 Naive	APBA2	0	0.46572	yes	chr15:28741270-28752468	FALSE
chr15	28751500	28752000	CD4 Naive	APBA2	0	0.46572	yes	chr15:28741270-28752468	FALSE
chr15	28752000	28752500	CD4 Naive	APBA2	0	0.46572	yes	chr15:28741270-28752468	FALSE
chr15	28752500	28753000	CD4 Naive	APBA2	0	0.46572	yes	chr15:28752468-28760639	FALSE
chr15	28753000	28753500	CD4 Naive	APBA2	0	0.46572	yes	chr15:28752468-28760639	FALSE
chr15	28753500	28754000	CD4 Naive	APBA2	0	0.46572	yes	chr15:28752468-28760639	FALSE
chr15	28754000	28754500	CD4 Naive	APBA2	0	0.46572	yes	chr15:28752468-28760639	FALSE
chr15	28754500	28755000	CD4 Naive	APBA2	0	0.46572	yes	chr15:28752468-28760639	FALSE
chr15	28755000	28755500	CD4 Naive	APBA2	0	0.46572	yes	chr15:28752468-28760639	FALSE
chr15	28755500	28756000	CD4 Naive	APBA2	0	0.46572	yes	chr15:28752468-28760639	FALSE
chr15	28756000	28756500	CD4 Naive	APBA2	0	0.46572	yes	chr15:28752468-28760639	FALSE
chr15	28756500	28757000	CD4 Naive	APBA2	0	0.46572	yes	chr15:28752468-28760639	FALSE
chr15	28757000	28757500	CD4 Naive	APBA2	0	0.46572	yes	chr15:28752468-28760639	FALSE
chr15	28757500	28758000	CD4 Naive	APBA2	0	0.46572	yes	chr15:28752468-28760639	FALSE
chr15	28758000	28758500	CD4 Naive	APBA2	0	0.46572	yes	chr15:28752468-28760639	FALSE
chr15	28758500	28759000	CD4 Naive	APBA2	0.0135257	0.46572	yes	chr15:28752468-28760639	FALSE
chr15	28759000	28759500	CD4 Naive	APBA2	0	0.46572	yes	chr15:28752468-28760639	FALSE
chr15	28759500	28760000	CD4 Naive	APBA2	0	0.46572	yes	chr15:28752468-28760639	FALSE
chr15	28760000	28760500	CD4 Naive	APBA2	0	0.46572	yes	chr15:28752468-28760639	FALSE
chr15	28760500	28761000	CD4 Naive	APBA2	0	0.46572	yes	chr15:28752468-28760639	FALSE
chr15	28761000	28761500	CD4 Naive	APBA2	0	0.46572	yes	chr15:28760639-28763648	FALSE
chr15	28761500	28762000	CD4 Naive	APBA2	0	0.46572	yes	chr15:28760639-28763648	FALSE
chr15	28762000	28762500	CD4 Naive	APBA2	0	0.46572	yes	chr15:28760639-28763648	FALSE
chr15	28762500	28763000	CD4 Naive	APBA2	0	0.46572	yes	chr15:28760639-28763648	FALSE
chr15	28763000	28763500	CD4 Naive	APBA2	0.0470935	0.46572	yes	chr15:28760639-28763648	FALSE
chr15	28763500	28764000	CD4 Naive	APBA2	0	0.46572	yes	chr15:28760639-28763648	FALSE
chr15	28764000	28764500	CD4 Naive	APBA2	0	0.46572	yes	chr15:28763648-28768124	FALSE
chr15	28764500	28765000	CD4 Naive	APBA2	0	0.46572	yes	chr15:28763648-28768124	FALSE
chr15	28765000	28765500	CD4 Naive	APBA2	0	0.46572	yes	chr15:28763648-28768124	FALSE
chr15	28765500	28766000	CD4 Naive	APBA2	0	0.46572	yes	chr15:28763648-28768124	FALSE
chr15	28766000	28766500	CD4 Naive	APBA2	0	0.46572	yes	chr15:28763648-28768124	FALSE
chr15	28766500	28767000	CD4 Naive	APBA2	0	0.46572	yes	chr15:28763648-28768124	FALSE
chr15	28767000	28767500	CD4 Naive	APBA2	0	0.46572	yes	chr15:28763648-28768124	FALSE
chr15	28767500	28768000	CD4 Naive	APBA2	0	0.46572	yes	chr15:28763648-28768124	FALSE
chr15	28768000	28768500	CD4 Naive	APBA2	0	0.46572	yes	chr15:28763648-28768124	FALSE
chr15	28768500	28769000	CD4 Naive	APBA2	0	0.46572	yes	chr15:28768124-28777914	FALSE
chr15	28769000	28769500	CD4 Naive	APBA2	0	0.46572	yes	chr15:28768124-28777914	FALSE
chr15	28769500	28770000	CD4 Naive	APBA2	0	0.46572	yes	chr15:28768124-28777914	FALSE
chr15	28770000	28770500	CD4 Naive	APBA2	0	0.46572	yes	chr15:28768124-28777914	FALSE
chr15	28770500	28771000	CD4 Naive	APBA2	0	0.46572	yes	chr15:28768124-28777914	FALSE
chr15	28771000	28771500	CD4 Naive	APBA2	0	0.46572	yes	chr15:28768124-28777914	FALSE
chr15	28771500	28772000	CD4 Naive	APBA2	0	0.46572	yes	chr15:28768124-28777914	FALSE
chr15	28772000	28772500	CD4 Naive	APBA2	0	0.46572	yes	chr15:28768124-28777914	FALSE
chr15	28772500	28773000	CD4 Naive	APBA2	0	0.46572	yes	chr15:28768124-28777914	FALSE
chr15	28773000	28773500	CD4 Naive	APBA2	0	0.46572	yes	chr15:28768124-28777914	FALSE
chr15	28773500	28774000	CD4 Naive	APBA2	0	0.46572	yes	chr15:28768124-28777914	FALSE
chr15	28774000	28774500	CD4 Naive	APBA2	0	0.46572	yes	chr15:28768124-28777914	FALSE
chr15	28774500	28775000	CD4 Naive	APBA2	0	0.46572	yes	chr15:28768124-28777914	FALSE
chr15	28775000	28775500	CD4 Naive	APBA2	0	0.46572	yes	chr15:28768124-28777914	FALSE
chr15	28775500	28776000	CD4 Naive	APBA2	0	0.46572	yes	chr15:28768124-28777914	FALSE
chr15	28776000	28776500	CD4 Naive	APBA2	0	0.46572	yes	chr15:28768124-28777914	FALSE
chr15	28776500	28777000	CD4 Naive	APBA2	0	0.46572	yes	chr15:28768124-28777914	FALSE
chr15	28777000	28777500	CD4 Naive	APBA2	0	0.46572	yes	chr15:28768124-28777914	FALSE
chr15	28777500	28778000	CD4 Naive	APBA2	0	0.46572	yes	chr15:28768124-28777914	FALSE
chr15	28778000	28778500	CD4 Naive	APBA2	0.0126389	0.46572	yes	chr15:28777914-28780012	FALSE
chr15	28778500	28779000	CD4 Naive	APBA2	0	0.46572	yes	chr15:28777914-28780012	FALSE
chr15	28779000	28779500	CD4 Naive	APBA2	0	0.46572	yes	chr15:28777914-28780012	FALSE
chr15	28779500	28780000	CD4 Naive	APBA2	0	0.46572	yes	chr15:28777914-28780012	FALSE
chr15	28780000	28780500	CD4 Naive	APBA2	0	0.46572	yes	chr15:28777914-28780012	TRUE
chr15	28780500	28781000	CD4 Naive	APBA2	0	0.46572	yes	chr15:28780396-28788324	TRUE
chr15	28781000	28781500	CD4 Naive	APBA2	0	0.46572	yes	chr15:28780396-28788324	TRUE
chr15	28781500	28782000	CD4 Naive	APBA2	0	0.46572	yes	chr15:28780396-28788324	TRUE
chr15	28782000	28782500	CD4 Naive	APBA2	0	0.46572	yes	chr15:28780396-28788324	TRUE
chr15	28782500	28783000	CD4 Naive	APBA2	0	0.46572	yes	chr15:28780396-28788324	TRUE
chr15	28783000	28783500	CD4 Naive	APBA2	0.0325513	0.46572	yes	chr15:28780396-28788324	TRUE
chr15	28783500	28784000	CD4 Naive	APBA2	0.220328	0.46572	yes	chr15:28780396-28788324	TRUE
chr15	28784000	28784500	CD4 Naive	APBA2	0.070521	0.46572	yes	chr15:28780396-28788324	TRUE
chr15	28784500	28785000	CD4 Naive	APBA2	0	0.46572	yes	chr15:28780396-28788324	TRUE
chr15	28785000	28785500	CD4 Naive	APBA2	0	0.46572	yes	chr15:28780396-28788324	TRUE
chr15	28785500	28786000	CD4 Naive	APBA2	0	0.46572	yes	chr15:28780396-28788324	TRUE
chr15	28786000	28786500	CD4 Naive	APBA2	0	0.46572	yes	chr15:28780396-28788324	TRUE
chr15	28786500	28787000	CD4 Naive	APBA2	0	0.46572	yes	chr15:28780396-28788324	TRUE
chr15	28787000	28787500	CD4 Naive	APBA2	0	0.46572	yes	chr15:28780396-28788324	TRUE
chr15	28787500	28788000	CD4 Naive	APBA2	0	0.46572	yes	chr15:28780396-28788324	TRUE
chr15	28788000	28788500	CD4 Naive	APBA2	0	0.46572	yes	chr15:28780396-28788324	TRUE
chr15	28788500	28789000	CD4 Naive	APBA2	0	0.46572	yes	chr15:28788324-28789655	TRUE
chr15	28789000	28789500	CD4 Naive	APBA2	0	0.46572	yes	chr15:28788324-28789655	TRUE
chr15	28789500	28790000	CD4 Naive	APBA2	0	0.46572	yes	chr15:28788324-28789655	TRUE
chr15	28790000	28790500	CD4 Naive	APBA2	0	0.46572	yes	chr15:28789655-28790993	FALSE
chr15	28790500	28791000	CD4 Naive	APBA2	0	0.46572	yes	chr15:28789655-28790993	FALSE
chr15	28791000	28791500	CD4 Naive	APBA2	0	0.46572	yes	chr15:28790993-28791670	FALSE
chr15	28791500	28792000	CD4 Naive	APBA2	0	0.46572	yes	chr15:28790993-28791670	FALSE
chr15	28792000	28792500	CD4 Naive	APBA2	0	0.46572	yes	chr15:28791870-28794391	FALSE
chr15	28792500	28793000	CD4 Naive	APBA2	0	0.46572	yes	chr15:28791870-28794391	FALSE
chr15	28793000	28793500	CD4 Naive	APBA2	0	0.46572	yes	chr15:28791870-28794391	FALSE
chr15	28793500	28794000	CD4 Naive	APBA2	0	0.46572	yes	chr15:28791870-28794391	FALSE
chr15	28794000	28794500	CD4 Naive	APBA2	0.0269693	0.46572	yes	chr15:28791870-28794391	FALSE
chr15	28794500	28795000	CD4 Naive	APBA2	0	0.46572	yes	chr15:28794391-28802734	FALSE
chr15	28795000	28795500	CD4 Naive	APBA2	0	0.46572	yes	chr15:28794391-28802734	FALSE
chr15	28795500	28796000	CD4 Naive	APBA2	0	0.46572	yes	chr15:28794391-28802734	FALSE
chr15	28796000	28796500	CD4 Naive	APBA2	0	0.46572	yes	chr15:28794391-28802734	FALSE
chr15	28796500	28797000	CD4 Naive	APBA2	0	0.46572	yes	chr15:28794391-28802734	FALSE
chr15	28797000	28797500	CD4 Naive	APBA2	0	0.46572	yes	chr15:28794391-28802734	FALSE
chr15	28797500	28798000	CD4 Naive	APBA2	0	0.46572	yes	chr15:28794391-28802734	FALSE
chr15	28798000	28798500	CD4 Naive	APBA2	0	0.46572	yes	chr15:28794391-28802734	FALSE
chr15	28798500	28799000	CD4 Naive	APBA2	0	0.46572	yes	chr15:28794391-28802734	FALSE
chr15	28799000	28799500	CD4 Naive	APBA2	0	0.46572	yes	chr15:28794391-28802734	FALSE
chr15	28799500	28800000	CD4 Naive	APBA2	0	0.46572	yes	chr15:28794391-28802734	FALSE
chr15	28800000	28800500	CD4 Naive	APBA2	0	0.46572	yes	chr15:28794391-28802734	FALSE
chr15	28800500	28801000	CD4 Naive	APBA2	0	0.46572	yes	chr15:28794391-28802734	FALSE
chr15	28801000	28801500	CD4 Naive	APBA2	0	0.46572	yes	chr15:28794391-28802734	FALSE
chr15	28801500	28802000	CD4 Naive	APBA2	0	0.46572	yes	chr15:28794391-28802734	FALSE
chr15	28802000	28802500	CD4 Naive	APBA2	0	0.46572	yes	chr15:28794391-28802734	FALSE
chr15	28802500	28803000	CD4 Naive	APBA2	0	0.46572	yes	chr15:28794391-28802734	FALSE
chr15	28803000	28803500	CD4 Naive	APBA2	0	0.46572	yes	chr15:28802734-28808701	FALSE
chr15	28803500	28804000	CD4 Naive	APBA2	0	0.46572	yes	chr15:28802734-28808701	FALSE
chr15	28804000	28804500	CD4 Naive	APBA2	0	0.46572	yes	chr15:28802734-28808701	FALSE
chr15	28804500	28805000	CD4 Naive	APBA2	0	0.46572	yes	chr15:28802734-28808701	FALSE
chr15	28805000	28805500	CD4 Naive	APBA2	0	0.46572	yes	chr15:28802734-28808701	FALSE
chr15	28805500	28806000	CD4 Naive	APBA2	0	0.46572	yes	chr15:28802734-28808701	FALSE
chr15	28806000	28806500	CD4 Naive	APBA2	0	0.46572	yes	chr15:28802734-28808701	FALSE
chr15	28806500	28807000	CD4 Naive	APBA2	0	0.46572	yes	chr15:28802734-28808701	FALSE
chr15	28807000	28807500	CD4 Naive	APBA2	0	0.46572	yes	chr15:28802734-28808701	FALSE
chr15	28807500	28808000	CD4 Naive	APBA2	0	0.46572	yes	chr15:28802734-28808701	FALSE
chr15	28808000	28808500	CD4 Naive	APBA2	0	0.46572	yes	chr15:28802734-28808701	FALSE
chr15	28808500	28809000	CD4 Naive	APBA2	0	0.46572	yes	chr15:28802734-28808701	FALSE
chr15	28809000	28809500	CD4 Naive	APBA2	0	0.46572	yes	chr15:28808701-28812087	FALSE
chr15	28809500	28810000	CD4 Naive	APBA2	0.017472	0.46572	yes	chr15:28808701-28812087	FALSE
chr15	28810000	28810500	CD4 Naive	APBA2	0	0.46572	yes	chr15:28808701-28812087	FALSE
chr15	28810500	28811000	CD4 Naive	APBA2	0	0.46572	yes	chr15:28808701-28812087	FALSE
chr15	28811000	28811500	CD4 Naive	APBA2	0	0.46572	yes	chr15:28808701-28812087	FALSE
chr15	28811500	28812000	CD4 Naive	APBA2	0.0548224	0.46572	yes	chr15:28808701-28812087	FALSE
chr15	28812000	28812500	CD4 Naive	APBA2	0	0.46572	yes	chr15:28808701-28812087	FALSE
chr15	28812500	28813000	CD4 Naive	APBA2	0	0.46572	yes	chr15:28812087-28812846	FALSE
chr15	28813000	28813500	CD4 Naive	APBA2	0	0.46572	yes	chr15:28812889-28817046	FALSE
chr15	28813500	28814000	CD4 Naive	APBA2	0	0.46572	yes	chr15:28812889-28817046	FALSE
chr15	28814000	28814500	CD4 Naive	APBA2	0.0434811	0.46572	yes	chr15:28812889-28817046	FALSE
chr15	28814500	28815000	CD4 Naive	APBA2	0.0904451	0.46572	yes	chr15:28812889-28817046	FALSE
chr15	28815000	28815500	CD4 Naive	APBA2	0.00187078	0.46572	yes	chr15:28812889-28817046	FALSE
chr15	28815500	28816000	CD4 Naive	APBA2	0	0.46572	yes	chr15:28812889-28817046	FALSE
chr15	28816000	28816500	CD4 Naive	APBA2	0	0.46572	yes	chr15:28812889-28817046	FALSE
chr15	28816500	28817000	CD4 Naive	APBA2	0	0.46572	yes	chr15:28812889-28817046	FALSE
chr15	28817000	28817500	CD4 Naive	APBA2	0	0.46572	yes	chr15:28812889-28817046	FALSE
chr15	28817500	28818000	CD4 Naive	APBA2	0	0.46572	yes	chr15:28817046-28825613	FALSE
chr15	28818000	28818500	CD4 Naive	APBA2	0	0.46572	yes	chr15:28817046-28825613	FALSE
chr15	28818500	28819000	CD4 Naive	APBA2	0.15348	0.46572	yes	chr15:28817046-28825613	FALSE
chr15	28819000	28819500	CD4 Naive	APBA2	2.90524	0.46572	yes	chr15:28817046-28825613	FALSE
chr15	28819500	28820000	CD4 Naive	APBA2	0.0458299	0.46572	yes	chr15:28817046-28825613	FALSE
chr15	28820000	28820500	CD4 Naive	APBA2	0	0.46572	yes	chr15:28817046-28825613	FALSE
chr15	28820500	28821000	CD4 Naive	APBA2	0	0.46572	yes	chr15:28817046-28825613	FALSE
chr15	28821000	28821500	CD4 Naive	APBA2	0	0.46572	yes	chr15:28817046-28825613	FALSE
chr15	28821500	28822000	CD4 Naive	APBA2	0	0.46572	yes	chr15:28817046-28825613	FALSE
chr15	28822000	28822500	CD4 Naive	APBA2	0	0.46572	yes	chr15:28817046-28825613	FALSE
chr15	28822500	28823000	CD4 Naive	APBA2	0.063416	0.46572	yes	chr15:28817046-28825613	FALSE
chr15	28823000	28823500	CD4 Naive	APBA2	0	0.46572	yes	chr15:28817046-28825613	FALSE
chr15	28823500	28824000	CD4 Naive	APBA2	0	0.46572	yes	chr15:28817046-28825613	FALSE
chr15	28824000	28824500	CD4 Naive	APBA2	0	0.46572	yes	chr15:28817046-28825613	FALSE
chr15	28824500	28825000	CD4 Naive	APBA2	0	0.46572	yes	chr15:28817046-28825613	FALSE
chr15	28825000	28825500	CD4 Naive	APBA2	0	0.46572	yes	chr15:28817046-28825613	FALSE
chr15	28825500	28826000	CD4 Naive	APBA2	0	0.46572	yes	chr15:28817046-28825613	FALSE
chr15	28826000	28826500	CD4 Naive	APBA2	0	0.46572	yes	chr15:28825613-28829638	FALSE
chr15	28826500	28827000	CD4 Naive	APBA2	0	0.46572	yes	chr15:28825613-28829638	FALSE
chr15	28827000	28827500	CD4 Naive	APBA2	0.122295	0.46572	yes	chr15:28825613-28829638	FALSE
chr15	28827500	28828000	CD4 Naive	APBA2	0	0.46572	yes	chr15:28825613-28829638	FALSE
chr15	28828000	28828500	CD4 Naive	APBA2	0	0.46572	yes	chr15:28825613-28829638	FALSE
chr15	28828500	28829000	CD4 Naive	APBA2	0	0.46572	yes	chr15:28825613-28829638	FALSE
chr15	28829000	28829500	CD4 Naive	APBA2	0.0182563	0.46572	yes	chr15:28825613-28829638	FALSE
chr15	28829500	28830000	CD4 Naive	APBA2	0	0.46572	yes	chr15:28825613-28829638	FALSE
chr15	28830000	28830500	CD4 Naive	APBA2	0	0.46572	yes	chr15:28829638-28835646	FALSE
chr15	28830500	28831000	CD4 Naive	APBA2	0.00197665	0.46572	yes	chr15:28829638-28835646	FALSE
chr15	28831000	28831500	CD4 Naive	APBA2	0	0.46572	yes	chr15:28829638-28835646	FALSE
chr15	28831500	28832000	CD4 Naive	APBA2	1.06399	0.46572	yes	chr15:28829638-28835646	FALSE
chr15	28832000	28832500	CD4 Naive	APBA2	31.9745	0.46572	yes	chr15:28829638-28835646	FALSE
chr15	28832500	28833000	CD4 Naive	APBA2	7.62744	0.46572	yes	chr15:28829638-28835646	FALSE
chr15	28833000	28833500	CD4 Naive	APBA2	0.734543	0.46572	yes	chr15:28829638-28835646	FALSE
chr15	28833500	28834000	CD4 Naive	APBA2	0	0.46572	yes	chr15:28829638-28835646	FALSE
chr15	28834000	28834500	CD4 Naive	APBA2	0	0.46572	yes	chr15:28829638-28835646	FALSE
chr15	28834500	28835000	CD4 Naive	APBA2	0	0.46572	yes	chr15:28829638-28835646	FALSE
chr15	28835000	28835500	CD4 Naive	APBA2	0	0.46572	yes	chr15:28829638-28835646	FALSE
chr15	28835500	28836000	CD4 Naive	APBA2	0	0.46572	yes	chr15:28829638-28835646	FALSE
chr15	28836000	28836500	CD4 Naive	APBA2	0	0.46572	yes	chr15:28835646-28838849	FALSE
chr15	28836500	28837000	CD4 Naive	APBA2	0	0.46572	yes	chr15:28835646-28838849	FALSE
chr15	28837000	28837500	CD4 Naive	APBA2	0	0.46572	yes	chr15:28835646-28838849	FALSE
chr15	28837500	28838000	CD4 Naive	APBA2	0	0.46572	yes	chr15:28835646-28838849	FALSE
chr15	28838000	28838500	CD4 Naive	APBA2	0	0.46572	yes	chr15:28835646-28838849	FALSE
chr15	28838500	28839000	CD4 Naive	APBA2	0	0.46572	yes	chr15:28835646-28838849	FALSE
chr15	28839000	28839500	CD4 Naive	APBA2	0	0.46572	no
chr15	28839500	28840000	CD4 Naive	APBA2	0.0316463	0.46572	no
chr15	28840000	28840500	CD4 Naive	APBA2	0	0.46572	no
chr15	28840500	28841000	CD4 Naive	APBA2	0	0.46572	yes	chr15:28840620-28846825	FALSE
chr15	28841000	28841500	CD4 Naive	APBA2	0	0.46572	yes	chr15:28840620-28846825	FALSE
chr15	28841500	28842000	CD4 Naive	APBA2	0	0.46572	yes	chr15:28840620-28846825	FALSE
chr15	28842000	28842500	CD4 Naive	APBA2	0	0.46572	yes	chr15:28840620-28846825	FALSE
chr15	28842500	28843000	CD4 Naive	APBA2	0	0.46572	yes	chr15:28840620-28846825	FALSE
chr15	28843000	28843500	CD4 Naive	APBA2	0	0.46572	yes	chr15:28840620-28846825	FALSE
chr15	28843500	28844000	CD4 Naive	APBA2	0	0.46572	yes	chr15:28840620-28846825	FALSE
chr15	28844000	28844500	CD4 Naive	APBA2	0	0.46572	yes	chr15:28840620-28846825	FALSE
chr15	28844500	28845000	CD4 Naive	APBA2	0	0.46572	yes	chr15:28840620-28846825	FALSE
chr15	28845000	28845500	CD4 Naive	APBA2	0	0.46572	yes	chr15:28840620-28846825	FALSE
chr15	28845500	28846000	CD4 Naive	APBA2	0	0.46572	yes	chr15:28840620-28846825	FALSE
chr15	28846000	28846500	CD4 Naive	APBA2	0	0.46572	yes	chr15:28840620-28846825	FALSE
chr15	28846500	28847000	CD4 Naive	APBA2	0	0.46572	yes	chr15:28840620-28846825	FALSE
chr15	28847000	28847500	CD4 Naive	APBA2	0	0.46572	yes	chr15:28846825-28850982	FALSE
chr15	28847500	28848000	CD4 Naive	APBA2	0	0.46572	yes	chr15:28846825-28850982	FALSE
chr15	28848000	28848500	CD4 Naive	APBA2	0	0.46572	yes	chr15:28846825-28850982	FALSE
chr15	28848500	28849000	CD4 Naive	APBA2	0	0.46572	yes	chr15:28846825-28850982	FALSE
chr15	28849000	28849500	CD4 Naive	APBA2	0	0.46572	yes	chr15:28846825-28850982	FALSE
chr15	28849500	28850000	CD4 Naive	APBA2	0.0928283	0.46572	yes	chr15:28846825-28850982	FALSE
chr15	28850000	28850500	CD4 Naive	APBA2	0	0.46572	yes	chr15:28846825-28850982	FALSE
chr15	28850500	28851000	CD4 Naive	APBA2	0	0.46572	yes	chr15:28846825-28850982	FALSE
chr15	28851000	28851500	CD4 Naive	APBA2	0	0.46572	yes	chr15:28850982-28853163	FALSE
chr15	28851500	28852000	CD4 Naive	APBA2	0	0.46572	yes	chr15:28850982-28853163	FALSE
chr15	28852000	28852500	CD4 Naive	APBA2	0	0.46572	yes	chr15:28850982-28853163	FALSE
chr15	28852500	28853000	CD4 Naive	APBA2	0	0.46572	yes	chr15:28850982-28853163	FALSE
chr15	28853000	28853500	CD4 Naive	APBA2	0	0.46572	yes	chr15:28850982-28853163	FALSE
chr15	28853500	28854000	CD4 Naive	APBA2	0	0.46572	yes	chr15:28853163-28854171	FALSE
chr15	28854000	28854500	CD4 Naive	APBA2	0	0.46572	yes	chr15:28853163-28854171	TRUE
chr15	28854500	28855000	CD4 Naive	APBA2	0	0.46572	yes	chr15:28854171-28864882	TRUE
chr15	28855000	28855500	CD4 Naive	APBA2	0.167134	0.46572	yes	chr15:28854171-28864882	TRUE
chr15	28855500	28856000	CD4 Naive	APBA2	0.105037	0.46572	yes	chr15:28854171-28864882	TRUE
chr15	28856000	28856500	CD4 Naive	APBA2	0	0.46572	yes	chr15:28854171-28864882	TRUE
chr15	28856500	28857000	CD4 Naive	APBA2	0	0.46572	yes	chr15:28854171-28864882	TRUE
chr15	28857000	28857500	CD4 Naive	APBA2	0	0.46572	yes	chr15:28854171-28864882	TRUE
chr15	28857500	28858000	CD4 Naive	APBA2	0	0.46572	yes	chr15:28854171-28864882	TRUE
chr15	28858000	28858500	CD4 Naive	APBA2	0	0.46572	yes	chr15:28854171-28864882	TRUE
chr15	28858500	28859000	CD4 Naive	APBA2	0.0169598	0.46572	yes	chr15:28854171-28864882	TRUE
chr15	28859000	28859500	CD4 Naive	APBA2	0	0.46572	yes	chr15:28854171-28864882	TRUE
chr15	28859500	28860000	CD4 Naive	APBA2	0	0.46572	yes	chr15:28854171-28864882	TRUE
chr15	28860000	28860500	CD4 Naive	APBA2	0	0.46572	yes	chr15:28854171-28864882	TRUE
chr15	28860500	28861000	CD4 Naive	APBA2	0	0.46572	yes	chr15:28854171-28864882	TRUE
chr15	28861000	28861500	CD4 Naive	APBA2	0	0.46572	yes	chr15:28854171-28864882	TRUE
chr15	28861500	28862000	CD4 Naive	APBA2	0	0.46572	yes	chr15:28854171-28864882	TRUE
chr15	28862000	28862500	CD4 Naive	APBA2	0.039549	0.46572	yes	chr15:28854171-28864882	TRUE
chr15	28862500	28863000	CD4 Naive	APBA2	0	0.46572	yes	chr15:28854171-28864882	TRUE
chr15	28863000	28863500	CD4 Naive	APBA2	0	0.46572	yes	chr15:28854171-28864882	TRUE
chr15	28863500	28864000	CD4 Naive	APBA2	0	0.46572	yes	chr15:28854171-28864882	TRUE
chr15	28864000	28864500	CD4 Naive	APBA2	0	0.46572	yes	chr15:28854171-28864882	TRUE
chr15	28864500	28865000	CD4 Naive	APBA2	0	0.46572	yes	chr15:28854171-28864882	TRUE
chr15	28865000	28865500	CD4 Naive	APBA2	0	0.46572	yes	chr15:28864882-28869152	TRUE
chr15	28865500	28866000	CD4 Naive	APBA2	0	0.46572	yes	chr15:28864882-28869152	TRUE
chr15	28866000	28866500	CD4 Naive	APBA2	0.090436	0.46572	yes	chr15:28864882-28869152	TRUE
chr15	28866500	28867000	CD4 Naive	APBA2	0.0664107	0.46572	yes	chr15:28864882-28869152	TRUE
chr15	28867000	28867500	CD4 Naive	APBA2	0	0.46572	yes	chr15:28864882-28869152	TRUE
chr15	28867500	28868000	CD4 Naive	APBA2	0	0.46572	yes	chr15:28864882-28869152	TRUE
chr15	28868000	28868500	CD4 Naive	APBA2	0	0.46572	yes	chr15:28864882-28869152	TRUE
chr15	28868500	28869000	CD4 Naive	APBA2	0.0261684	0.46572	yes	chr15:28864882-28869152	TRUE
chr15	28869000	28869500	CD4 Naive	APBA2	0.000139641	0.46572	yes	chr15:28864882-28869152	TRUE
chr15	28869500	28870000	CD4 Naive	APBA2	0	0.46572	yes	chr15:28869152-28893748	TRUE
chr15	28870000	28870500	CD4 Naive	APBA2	0.0612883	0.46572	yes	chr15:28869152-28893748	TRUE
chr15	28870500	28871000	CD4 Naive	APBA2	0.0443657	0.46572	yes	chr15:28869152-28893748	TRUE
chr15	28871000	28871500	CD4 Naive	APBA2	0.043167	0.46572	yes	chr15:28869152-28893748	TRUE
chr15	28871500	28872000	CD4 Naive	APBA2	0	0.46572	yes	chr15:28869152-28893748	TRUE
chr15	28872000	28872500	CD4 Naive	APBA2	0.017191	0.46572	yes	chr15:28869152-28893748	TRUE
chr15	28872500	28873000	CD4 Naive	APBA2	0.00860109	0.46572	yes	chr15:28869152-28893748	TRUE
chr15	28873000	28873500	CD4 Naive	APBA2	0.0220684	0.46572	yes	chr15:28869152-28893748	TRUE
chr15	28873500	28874000	CD4 Naive	APBA2	1.17322	0.46572	yes	chr15:28869152-28893748	TRUE
chr15	28874000	28874500	CD4 Naive	APBA2	0.600896	0.46572	yes	chr15:28869152-28893748	TRUE
chr15	28874500	28875000	CD4 Naive	APBA2	0.181617	0.46572	yes	chr15:28869152-28893748	TRUE
chr15	28875000	28875500	CD4 Naive	APBA2	0.0178476	0.46572	yes	chr15:28869152-28893748	TRUE
chr15	28875500	28876000	CD4 Naive	APBA2	0.236473	0.46572	yes	chr15:28869152-28893748	TRUE
chr15	28876000	28876500	CD4 Naive	APBA2	1.13559	0.46572	yes	chr15:28869152-28893748	TRUE
chr15	28876500	28877000	CD4 Naive	APBA2	0.610946	0.46572	yes	chr15:28869152-28893748	TRUE
chr15	28877000	28877500	CD4 Naive	APBA2	0.82704	0.46572	yes	chr15:28869152-28893748	TRUE
chr15	28877500	28878000	CD4 Naive	APBA2	0	0.46572	yes	chr15:28869152-28893748	TRUE
chr15	28878000	28878500	CD4 Naive	APBA2	0.115713	0.46572	yes	chr15:28869152-28893748	TRUE
chr15	28878500	28879000	CD4 Naive	APBA2	0.0510206	0.46572	yes	chr15:28869152-28893748	TRUE
chr15	28879000	28879500	CD4 Naive	APBA2	0.0028496	0.46572	yes	chr15:28869152-28893748	TRUE
chr15	28879500	28880000	CD4 Naive	APBA2	0	0.46572	yes	chr15:28869152-28893748	TRUE
chr15	28880000	28880500	CD4 Naive	APBA2	0	0.46572	yes	chr15:28869152-28893748	TRUE
chr15	28880500	28881000	CD4 Naive	APBA2	0.000248571	0.46572	yes	chr15:28869152-28893748	TRUE
chr15	28881000	28881500	CD4 Naive	APBA2	0	0.46572	yes	chr15:28869152-28893748	TRUE
chr15	28881500	28882000	CD4 Naive	APBA2	0	0.46572	yes	chr15:28869152-28893748	TRUE
chr15	28882000	28882500	CD4 Naive	APBA2	0.0202596	0.46572	yes	chr15:28869152-28893748	TRUE
chr15	28882500	28883000	CD4 Naive	APBA2	0.00139204	0.46572	yes	chr15:28869152-28893748	TRUE
chr15	28883000	28883500	CD4 Naive	APBA2	0	0.46572	yes	chr15:28869152-28893748	TRUE
chr15	28883500	28884000	CD4 Naive	APBA2	0	0.46572	yes	chr15:28869152-28893748	TRUE
chr15	28884000	28884500	CD4 Naive	APBA2	0	0.46572	yes	chr15:28869152-28893748	TRUE
chr15	28884500	28885000	CD4 Naive	APBA2	0.295059	0.46572	yes	chr15:28869152-28893748	TRUE
chr15	28885000	28885500	CD4 Naive	APBA2	0.395798	0.46572	yes	chr15:28869152-28893748	TRUE
chr15	28885500	28886000	CD4 Naive	APBA2	6.16492	0.46572	yes	chr15:28869152-28893748	TRUE
chr15	28886000	28886500	CD4 Naive	APBA2	22.6431	0.46572	yes	chr15:28869152-28893748	TRUE
chr15	28886500	28887000	CD4 Naive	APBA2	3.16699	0.46572	yes	chr15:28869152-28893748	TRUE
chr15	28887000	28887500	CD4 Naive	APBA2	2.2177	0.46572	yes	chr15:28869152-28893748	TRUE
chr15	28887500	28888000	CD4 Naive	APBA2	0.754656	0.46572	yes	chr15:28869152-28893748	TRUE
chr15	28888000	28888500	CD4 Naive	APBA2	1.145	0.46572	yes	chr15:28869152-28893748	TRUE
chr15	28888500	28889000	CD4 Naive	APBA2	1.68593	0.46572	yes	chr15:28869152-28893748	TRUE
chr15	28889000	28889500	CD4 Naive	APBA2	0.752879	0.46572	yes	chr15:28869152-28893748	TRUE
chr15	28889500	28890000	CD4 Naive	APBA2	0.70638	0.46572	yes	chr15:28869152-28893748	TRUE
chr15	28890000	28890500	CD4 Naive	APBA2	2.23584	0.46572	yes	chr15:28869152-28893748	TRUE
chr15	28890500	28891000	CD4 Naive	APBA2	18.3049	0.46572	yes	chr15:28869152-28893748	TRUE
chr15	28891000	28891500	CD4 Naive	APBA2	10.0403	0.46572	yes	chr15:28869152-28893748	TRUE
chr15	28891500	28892000	CD4 Naive	APBA2	1.22077	0.46572	yes	chr15:28869152-28893748	TRUE
chr15	28892000	28892500	CD4 Naive	APBA2	0.0465001	0.46572	yes	chr15:28869152-28893748	TRUE
chr15	28892500	28893000	CD4 Naive	APBA2	0.0269184	0.46572	yes	chr15:28869152-28893748	TRUE
chr15	28893000	28893500	CD4 Naive	APBA2	0	0.46572	yes	chr15:28869152-28893748	TRUE
chr15	28893500	28894000	CD4 Naive	APBA2	0	0.46572	yes	chr15:28869152-28893748	TRUE
chr15	28894000	28894500	CD4 Naive	APBA2	0	0.46572	yes	chr15:28893748-28897736	FALSE
chr15	28894500	28895000	CD4 Naive	APBA2	0.322104	0.46572	yes	chr15:28893748-28897736	FALSE
chr15	28895000	28895500	CD4 Naive	APBA2	0.00136251	0.46572	yes	chr15:28893748-28897736	FALSE
chr15	28895500	28896000	CD4 Naive	APBA2	0	0.46572	yes	chr15:28893748-28897736	FALSE
chr15	28896000	28896500	CD4 Naive	APBA2	0	0.46572	yes	chr15:28893748-28897736	FALSE
chr15	28896500	28897000	CD4 Naive	APBA2	0	0.46572	yes	chr15:28893748-28897736	FALSE
chr15	28897000	28897500	CD4 Naive	APBA2	0.00312662	0.46572	yes	chr15:28893748-28897736	FALSE
chr15	28897500	28898000	CD4 Naive	APBA2	0	0.46572	yes	chr15:28893748-28897736	FALSE
chr15	28898000	28898500	CD4 Naive	APBA2	0	0.46572	yes	chr15:28897764-28904174	FALSE
chr15	28898500	28899000	CD4 Naive	APBA2	0.0543301	0.46572	yes	chr15:28897764-28904174	FALSE
chr15	28899000	28899500	CD4 Naive	APBA2	0.982841	0.46572	yes	chr15:28897764-28904174	FALSE
chr15	28899500	28900000	CD4 Naive	APBA2	0.60701	0.46572	yes	chr15:28897764-28904174	FALSE
chr15	28900000	28900500	CD4 Naive	APBA2	0.406935	0.46572	yes	chr15:28897764-28904174	FALSE
chr15	28900500	28901000	CD4 Naive	APBA2	0	0.46572	yes	chr15:28897764-28904174	FALSE
chr15	28901000	28901500	CD4 Naive	APBA2	0.154651	0.46572	yes	chr15:28897764-28904174	FALSE
chr15	28901500	28902000	CD4 Naive	APBA2	0.215783	0.46572	yes	chr15:28897764-28904174	FALSE
chr15	28902000	28902500	CD4 Naive	APBA2	0.245415	0.46572	yes	chr15:28897764-28904174	FALSE
chr15	28902500	28903000	CD4 Naive	APBA2	0.600835	0.46572	yes	chr15:28897764-28904174	FALSE
chr15	28903000	28903500	CD4 Naive	APBA2	0.313905	0.46572	yes	chr15:28897764-28904174	FALSE
chr15	28903500	28904000	CD4 Naive	APBA2	0.421171	0.46572	yes	chr15:28897764-28904174	FALSE
chr15	28904000	28904500	CD4 Naive	APBA2	0	0.46572	yes	chr15:28897764-28904174	FALSE
chr15	28904500	28905000	CD4 Naive	APBA2	0.54818	0.46572	yes	chr15:28904174-28905130	FALSE
chr15	28905000	28905500	CD4 Naive	APBA2	0.0103187	0.46572	yes	chr15:28904174-28905130	FALSE
chr15	28905500	28906000	CD4 Naive	APBA2	0	0.46572	yes	chr15:28905347-28905936	FALSE
chr15	28906000	28906500	CD4 Naive	APBA2	0.0927168	0.46572	yes	chr15:28905936-28907012	FALSE
chr15	28906500	28907000	CD4 Naive	APBA2	0.166751	0.46572	yes	chr15:28905936-28907012	FALSE
chr15	28907000	28907500	CD4 Naive	APBA2	0.032551	0.46572	yes	chr15:28905936-28907012	FALSE
chr15	28907500	28908000	CD4 Naive	APBA2	0.0224698	0.46572	no
chr15	28908000	28908500	CD4 Naive	APBA2	0.118222	0.46572	no
chr15	28908500	28909000	CD4 Naive	APBA2	0	0.46572	no
chr15	28909000	28909500	CD4 Naive	APBA2	0.153614	0.46572	no
chr15	28909500	28910000	CD4 Naive	APBA2	0.0851646	0.46572	no
chr15	28910000	28910500	CD4 Naive	APBA2	0.161713	0.46572	no
chr15	28910500	28911000	CD4 Naive	APBA2	0.215736	0.46572	no
chr15	28911000	28911500	CD4 Naive	APBA2	0.0490636	0.46572	no
chr15	28911500	28912000	CD4 Naive	APBA2	0.231349	0.46572	no
chr15	28912000	28912500	CD4 Naive	APBA2	0.22059	0.46572	no
chr15	28912500	28913000	CD4 Naive	APBA2	0.276797	0.46572	no
chr15	28913000	28913500	CD4 Naive	APBA2	0.132716	0.46572	no
chr15	28913500	28914000	CD4 Naive	APBA2	0.00306107	0.46572	no
chr15	28914000	28914500	CD4 Naive	APBA2	0.128466	0.46572	no
chr15	28914500	28915000	CD4 Naive	APBA2	0.745632	0.46572	no
chr15	28915000	28915500	CD4 Naive	APBA2	0.756417	0.46572	no
chr15	28915500	28916000	CD4 Naive	APBA2	0	0.46572	no
chr15	28916000	28916500	CD4 Naive	APBA2	0.107274	0.46572	no
chr15	28916500	28917000	CD4 Naive	APBA2	0	0.46572	no
chr15	28917000	28917500	CD4 Naive	APBA2	0.209623	0.46572	no
chr15	28917500	28918000	CD4 Naive	APBA2	0.267159	0.46572	no
chr15	28918000	28918500	CD4 Naive	APBA2	0.394478	0.46572	no
chr15	28918500	28919000	CD4 Naive	APBA2	0.154025	0.46572	no
chr15	28919000	28919500	CD4 Naive	APBA2	1.44387	0.46572	no
chr15	28919500	28920000	CD4 Naive	APBA2	2.75919	0.46572	no
chr15	28920000	28920500	CD4 Naive	APBA2	0.37256	0.46572	no
chr15	28920500	28921000	CD4 Naive	APBA2	0	0.46572	no
chr15	28921000	28921500	CD4 Naive	APBA2	0.464397	0.46572	no
chr15	28921500	28922000	CD4 Naive	APBA2	0.442968	0.46572	no
chr15	28922000	28922500	CD4 Naive	APBA2	0.462129	0.46572	no
chr15	28922500	28923000	CD4 Naive	APBA2	0.761385	0.46572	no
chr15	28923000	28923500	CD4 Naive	APBA2	0.469125	0.46572	no
chr15	28923500	28924000	CD4 Naive	APBA2	0.138578	0.46572	no
chr15	28924000	28924500	CD4 Naive	APBA2	0.440177	0.46572	no
chr15	28924500	28925000	CD4 Naive	APBA2	0	0.46572	no
chr15	28925000	28925500	CD4 Naive	APBA2	0.190117	0.46572	no
chr15	28925500	28926000	CD4 Naive	APBA2	0.192828	0.46572	yes	chr15:28925623-28943631	FALSE
chr15	28926000	28926500	CD4 Naive	APBA2	0	0.46572	yes	chr15:28925623-28943631	FALSE
chr15	28926500	28927000	CD4 Naive	APBA2	0	0.46572	yes	chr15:28925623-28943631	FALSE
chr15	28927000	28927500	CD4 Naive	APBA2	0.0734409	0.46572	yes	chr15:28925623-28943631	FALSE
chr15	28927500	28928000	CD4 Naive	APBA2	0.0579119	0.46572	yes	chr15:28925623-28943631	FALSE
chr15	28928000	28928500	CD4 Naive	APBA2	0.292388	0.46572	yes	chr15:28925623-28943631	FALSE
chr15	28928500	28929000	CD4 Naive	APBA2	0.102797	0.46572	yes	chr15:28925623-28943631	FALSE
chr15	28929000	28929500	CD4 Naive	APBA2	0	0.46572	yes	chr15:28925623-28943631	FALSE
chr15	28929500	28930000	CD4 Naive	APBA2	0	0.46572	yes	chr15:28925623-28943631	FALSE
chr15	28930000	28930500	CD4 Naive	APBA2	0.0875563	0.46572	yes	chr15:28925623-28943631	FALSE
chr15	28930500	28931000	CD4 Naive	APBA2	0	0.46572	yes	chr15:28925623-28943631	FALSE
chr15	28931000	28931500	CD4 Naive	APBA2	0	0.46572	yes	chr15:28925623-28943631	FALSE
chr15	28931500	28932000	CD4 Naive	APBA2	0.0614477	0.46572	yes	chr15:28925623-28943631	FALSE
chr15	28932000	28932500	CD4 Naive	APBA2	0.0151169	0.46572	yes	chr15:28925623-28943631	FALSE
chr15	28932500	28933000	CD4 Naive	APBA2	0.741673	0.46572	yes	chr15:28925623-28943631	FALSE
chr15	28933000	28933500	CD4 Naive	APBA2	0.161616	0.46572	yes	chr15:28925623-28943631	FALSE
chr15	28933500	28934000	CD4 Naive	APBA2	0.0539437	0.46572	yes	chr15:28925623-28943631	FALSE
chr15	28934000	28934500	CD4 Naive	APBA2	0.275309	0.46572	yes	chr15:28925623-28943631	FALSE
chr15	28934500	28935000	CD4 Naive	APBA2	0.929871	0.46572	yes	chr15:28925623-28943631	FALSE
chr15	28935000	28935500	CD4 Naive	APBA2	0	0.46572	yes	chr15:28925623-28943631	FALSE
chr15	28935500	28936000	CD4 Naive	APBA2	0	0.46572	yes	chr15:28925623-28943631	FALSE
chr15	28936000	28936500	CD4 Naive	APBA2	0.0236987	0.46572	yes	chr15:28925623-28943631	FALSE
chr15	28936500	28937000	CD4 Naive	APBA2	0.0940637	0.46572	yes	chr15:28925623-28943631	FALSE
chr15	28937000	28937500	CD4 Naive	APBA2	0	0.46572	yes	chr15:28925623-28943631	FALSE
chr15	28937500	28938000	CD4 Naive	APBA2	0.00451663	0.46572	yes	chr15:28925623-28943631	FALSE
chr15	28938000	28938500	CD4 Naive	APBA2	3.34218	0.46572	yes	chr15:28925623-28943631	FALSE
chr15	28938500	28939000	CD4 Naive	APBA2	0.998601	0.46572	yes	chr15:28925623-28943631	FALSE
chr15	28939000	28939500	CD4 Naive	APBA2	0.293009	0.46572	yes	chr15:28925623-28943631	FALSE
chr15	28939500	28940000	CD4 Naive	APBA2	0.360118	0.46572	yes	chr15:28925623-28943631	FALSE
chr15	28940000	28940500	CD4 Naive	APBA2	0.0194242	0.46572	yes	chr15:28925623-28943631	FALSE
chr15	28940500	28941000	CD4 Naive	APBA2	0.138101	0.46572	yes	chr15:28925623-28943631	FALSE
chr15	28941000	28941500	CD4 Naive	APBA2	2.14914	0.46572	yes	chr15:28925623-28943631	FALSE
chr15	28941500	28942000	CD4 Naive	APBA2	3.51142	0.46572	yes	chr15:28925623-28943631	FALSE
chr15	28942000	28942500	CD4 Naive	APBA2	4.18615	0.46572	yes	chr15:28925623-28943631	FALSE
chr15	28942500	28943000	CD4 Naive	APBA2	0	0.46572	yes	chr15:28925623-28943631	FALSE
chr15	28943000	28943500	CD4 Naive	APBA2	0	0.46572	yes	chr15:28925623-28943631	FALSE
chr15	28943500	28944000	CD4 Naive	APBA2	0.253145	0.46572	yes	chr15:28925623-28943631	FALSE
chr15	28944000	28944500	CD4 Naive	APBA2	0.55613	0.46572	yes	chr15:28943631-28959839	FALSE
chr15	28944500	28945000	CD4 Naive	APBA2	0.0472681	0.46572	yes	chr15:28943631-28959839	FALSE
chr15	28945000	28945500	CD4 Naive	APBA2	0.0204996	0.46572	yes	chr15:28943631-28959839	FALSE
chr15	28945500	28946000	CD4 Naive	APBA2	0.115858	0.46572	yes	chr15:28943631-28959839	FALSE
chr15	28946000	28946500	CD4 Naive	APBA2	0.0488008	0.46572	yes	chr15:28943631-28959839	FALSE
chr15	28946500	28947000	CD4 Naive	APBA2	0.0213383	0.46572	yes	chr15:28943631-28959839	FALSE
chr15	28947000	28947500	CD4 Naive	APBA2	1.11952	0.46572	yes	chr15:28943631-28959839	FALSE
chr15	28947500	28948000	CD4 Naive	APBA2	0.284687	0.46572	yes	chr15:28943631-28959839	FALSE
chr15	28948000	28948500	CD4 Naive	APBA2	0	0.46572	yes	chr15:28943631-28959839	FALSE
chr15	28948500	28949000	CD4 Naive	APBA2	1.98486	0.46572	yes	chr15:28943631-28959839	FALSE
chr15	28949000	28949500	CD4 Naive	APBA2	2.63488	0.46572	yes	chr15:28943631-28959839	FALSE
chr15	28949500	28950000	CD4 Naive	APBA2	0.158625	0.46572	yes	chr15:28943631-28959839	FALSE
chr15	28950000	28950500	CD4 Naive	APBA2	0	0.46572	yes	chr15:28943631-28959839	FALSE
chr15	28950500	28951000	CD4 Naive	APBA2	0	0.46572	yes	chr15:28943631-28959839	FALSE
chr15	28951000	28951500	CD4 Naive	APBA2	0.0110642	0.46572	yes	chr15:28943631-28959839	FALSE
chr15	28951500	28952000	CD4 Naive	APBA2	0.406463	0.46572	yes	chr15:28943631-28959839	FALSE
chr15	28952000	28952500	CD4 Naive	APBA2	0.343649	0.46572	yes	chr15:28943631-28959839	FALSE
chr15	28952500	28953000	CD4 Naive	APBA2	0.256271	0.46572	yes	chr15:28943631-28959839	FALSE
chr15	28953000	28953500	CD4 Naive	APBA2	0.0444084	0.46572	yes	chr15:28943631-28959839	FALSE
chr15	28953500	28954000	CD4 Naive	APBA2	0.138391	0.46572	yes	chr15:28943631-28959839	FALSE
chr15	28954000	28954500	CD4 Naive	APBA2	0	0.46572	yes	chr15:28943631-28959839	FALSE
chr15	28954500	28955000	CD4 Naive	APBA2	1.27595	0.46572	yes	chr15:28943631-28959839	FALSE
chr15	28955000	28955500	CD4 Naive	APBA2	1.16821	0.46572	yes	chr15:28943631-28959839	FALSE
chr15	28955500	28956000	CD4 Naive	APBA2	0.332367	0.46572	yes	chr15:28943631-28959839	FALSE
chr15	28956000	28956500	CD4 Naive	APBA2	0	0.46572	yes	chr15:28943631-28959839	FALSE
chr15	28956500	28957000	CD4 Naive	APBA2	0.284675	0.46572	yes	chr15:28943631-28959839	FALSE
chr15	28957000	28957500	CD4 Naive	APBA2	0.15198	0.46572	yes	chr15:28943631-28959839	FALSE
chr15	28957500	28958000	CD4 Naive	APBA2	0	0.46572	yes	chr15:28943631-28959839	FALSE
chr15	28958000	28958500	CD4 Naive	APBA2	0.218148	0.46572	yes	chr15:28943631-28959839	FALSE
chr15	28958500	28959000	CD4 Naive	APBA2	0.0385661	0.46572	yes	chr15:28943631-28959839	FALSE
chr15	28959000	28959500	CD4 Naive	APBA2	0	0.46572	yes	chr15:28943631-28959839	FALSE
chr15	28959500	28960000	CD4 Naive	APBA2	0	0.46572	yes	chr15:28943631-28959839	FALSE
chr15	28960000	28960500	CD4 Naive	APBA2	0.0119611	0.46572	yes	chr15:28959839-28960675	FALSE
chr15	28960500	28961000	CD4 Naive	APBA2	0.267596	0.46572	yes	chr15:28959839-28960675	FALSE
chr15	28961000	28961500	CD4 Naive	APBA2	0	0.46572	yes	chr15:28960675-28975094	FALSE
chr15	28961500	28962000	CD4 Naive	APBA2	0.012366	0.46572	yes	chr15:28960675-28975094	FALSE
chr15	28962000	28962500	CD4 Naive	APBA2	0	0.46572	yes	chr15:28960675-28975094	FALSE
chr15	28962500	28963000	CD4 Naive	APBA2	0.122936	0.46572	yes	chr15:28960675-28975094	FALSE
chr15	28963000	28963500	CD4 Naive	APBA2	0.134957	0.46572	yes	chr15:28960675-28975094	FALSE
chr15	28963500	28964000	CD4 Naive	APBA2	0.175256	0.46572	yes	chr15:28960675-28975094	FALSE
chr15	28964000	28964500	CD4 Naive	APBA2	0.133301	0.46572	yes	chr15:28960675-28975094	FALSE
chr15	28964500	28965000	CD4 Naive	APBA2	0.00955552	0.46572	yes	chr15:28960675-28975094	FALSE
chr15	28965000	28965500	CD4 Naive	APBA2	0.070038	0.46572	yes	chr15:28960675-28975094	FALSE
chr15	28965500	28966000	CD4 Naive	APBA2	0	0.46572	yes	chr15:28960675-28975094	FALSE
chr15	28966000	28966500	CD4 Naive	APBA2	0	0.46572	yes	chr15:28960675-28975094	FALSE
chr15	28966500	28967000	CD4 Naive	APBA2	0.0500014	0.46572	yes	chr15:28960675-28975094	FALSE
chr15	28967000	28967500	CD4 Naive	APBA2	0.0515617	0.46572	yes	chr15:28960675-28975094	FALSE
chr15	28967500	28968000	CD4 Naive	APBA2	0	0.46572	yes	chr15:28960675-28975094	FALSE
chr15	28968000	28968500	CD4 Naive	APBA2	0.00924552	0.46572	yes	chr15:28960675-28975094	FALSE
chr15	28968500	28969000	CD4 Naive	APBA2	0	0.46572	yes	chr15:28960675-28975094	FALSE
chr15	28969000	28969500	CD4 Naive	APBA2	0	0.46572	yes	chr15:28960675-28975094	FALSE
chr15	28969500	28970000	CD4 Naive	APBA2	0.116887	0.46572	yes	chr15:28960675-28975094	FALSE
chr15	28970000	28970500	CD4 Naive	APBA2	0	0.46572	yes	chr15:28960675-28975094	FALSE
chr15	28970500	28971000	CD4 Naive	APBA2	0.0593368	0.46572	yes	chr15:28960675-28975094	FALSE
chr15	28971000	28971500	CD4 Naive	APBA2	0.106869	0.46572	yes	chr15:28960675-28975094	FALSE
chr15	28971500	28972000	CD4 Naive	APBA2	0.891294	0.46572	yes	chr15:28960675-28975094	FALSE
chr15	28972000	28972500	CD4 Naive	APBA2	0	0.46572	yes	chr15:28960675-28975094	FALSE
chr15	28972500	28973000	CD4 Naive	APBA2	0	0.46572	yes	chr15:28960675-28975094	FALSE
chr15	28973000	28973500	CD4 Naive	APBA2	0.0773755	0.46572	yes	chr15:28960675-28975094	FALSE
chr15	28973500	28974000	CD4 Naive	APBA2	0.0764824	0.46572	yes	chr15:28960675-28975094	FALSE
chr15	28974000	28974500	CD4 Naive	APBA2	0	0.46572	yes	chr15:28960675-28975094	FALSE
chr15	28974500	28975000	CD4 Naive	APBA2	0	0.46572	yes	chr15:28960675-28975094	FALSE
chr15	28975000	28975500	CD4 Naive	APBA2	0.10425	0.46572	yes	chr15:28960675-28975094	FALSE
chr15	28975500	28976000	CD4 Naive	APBA2	0.788287	0.46572	yes	chr15:28975094-28982090	FALSE
chr15	28976000	28976500	CD4 Naive	APBA2	0.269033	0.46572	yes	chr15:28975094-28982090	FALSE
chr15	28976500	28977000	CD4 Naive	APBA2	0	0.46572	yes	chr15:28975094-28982090	FALSE
chr15	28977000	28977500	CD4 Naive	APBA2	0	0.46572	yes	chr15:28975094-28982090	FALSE
chr15	28977500	28978000	CD4 Naive	APBA2	0.0366008	0.46572	yes	chr15:28975094-28982090	FALSE
chr15	28978000	28978500	CD4 Naive	APBA2	0.0646319	0.46572	yes	chr15:28975094-28982090	FALSE
chr15	28978500	28979000	CD4 Naive	APBA2	0	0.46572	yes	chr15:28975094-28982090	FALSE
chr15	28979000	28979500	CD4 Naive	APBA2	0	0.46572	yes	chr15:28975094-28982090	FALSE
chr15	28979500	28980000	CD4 Naive	APBA2	0.0493651	0.46572	yes	chr15:28975094-28982090	FALSE
chr15	28980000	28980500	CD4 Naive	APBA2	0.140153	0.46572	yes	chr15:28975094-28982090	FALSE
chr15	28980500	28981000	CD4 Naive	APBA2	0	0.46572	yes	chr15:28975094-28982090	FALSE
chr15	28981000	28981500	CD4 Naive	APBA2	0	0.46572	yes	chr15:28975094-28982090	FALSE
chr15	28981500	28982000	CD4 Naive	APBA2	0	0.46572	yes	chr15:28975094-28982090	FALSE
chr15	28982000	28982500	CD4 Naive	APBA2	0	0.46572	yes	chr15:28975094-28982090	FALSE
chr15	28982500	28983000	CD4 Naive	APBA2	0	0.46572	yes	chr15:28982090-28982797	FALSE
chr15	28983000	28983500	CD4 Naive	APBA2	0.0961346	0.46572	yes	chr15:28982797-28991570	FALSE
chr15	28983500	28984000	CD4 Naive	APBA2	0.143999	0.46572	yes	chr15:28982797-28991570	FALSE
chr15	28984000	28984500	CD4 Naive	APBA2	0	0.46572	yes	chr15:28982797-28991570	FALSE
chr15	28984500	28985000	CD4 Naive	APBA2	0	0.46572	yes	chr15:28982797-28991570	FALSE
chr15	28985000	28985500	CD4 Naive	APBA2	0.422377	0.46572	yes	chr15:28982797-28991570	FALSE
chr15	28985500	28986000	CD4 Naive	APBA2	0	0.46572	yes	chr15:28982797-28991570	FALSE
chr15	28986000	28986500	CD4 Naive	APBA2	0	0.46572	yes	chr15:28982797-28991570	FALSE
chr15	28986500	28987000	CD4 Naive	APBA2	0.162942	0.46572	yes	chr15:28982797-28991570	FALSE
chr15	28987000	28987500	CD4 Naive	APBA2	0.0965478	0.46572	yes	chr15:28982797-28991570	FALSE
chr15	28987500	28988000	CD4 Naive	APBA2	0.227324	0.46572	yes	chr15:28982797-28991570	FALSE
chr15	28988000	28988500	CD4 Naive	APBA2	0	0.46572	yes	chr15:28982797-28991570	FALSE
chr15	28988500	28989000	CD4 Naive	APBA2	0.0649949	0.46572	yes	chr15:28982797-28991570	FALSE
chr15	28989000	28989500	CD4 Naive	APBA2	0.0577355	0.46572	yes	chr15:28982797-28991570	FALSE
chr15	28989500	28990000	CD4 Naive	APBA2	0.0168556	0.46572	yes	chr15:28982797-28991570	FALSE
chr15	28990000	28990500	CD4 Naive	APBA2	0	0.46572	yes	chr15:28982797-28991570	FALSE
chr15	28990500	28991000	CD4 Naive	APBA2	0.213394	0.46572	yes	chr15:28982797-28991570	FALSE
chr15	28991000	28991500	CD4 Naive	APBA2	0.158618	0.46572	yes	chr15:28982797-28991570	FALSE
chr15	28991500	28992000	CD4 Naive	APBA2	0	0.46572	yes	chr15:28982797-28991570	FALSE
chr15	28992000	28992500	CD4 Naive	APBA2	0	0.46572	yes	chr15:28991570-28995416	FALSE
chr15	28992500	28993000	CD4 Naive	APBA2	0	0.46572	yes	chr15:28991570-28995416	FALSE
chr15	28993000	28993500	CD4 Naive	APBA2	0.00865743	0.46572	yes	chr15:28991570-28995416	FALSE
chr15	28993500	28994000	CD4 Naive	APBA2	0	0.46572	yes	chr15:28991570-28995416	FALSE
chr15	28994000	28994500	CD4 Naive	APBA2	0	0.46572	yes	chr15:28991570-28995416	FALSE
chr15	28994500	28995000	CD4 Naive	APBA2	0	0.46572	yes	chr15:28991570-28995416	FALSE
chr15	28995000	28995500	CD4 Naive	APBA2	0	0.46572	yes	chr15:28991570-28995416	FALSE
chr15	28995500	28996000	CD4 Naive	APBA2	0	0.46572	yes	chr15:28995416-28996770	FALSE
chr15	28996000	28996500	CD4 Naive	APBA2	0	0.46572	yes	chr15:28995416-28996770	FALSE
chr15	28996500	28997000	CD4 Naive	APBA2	0.0736791	0.46572	yes	chr15:28995416-28996770	FALSE
chr15	28997000	28997500	CD4 Naive	APBA2	0.0149899	0.46572	yes	chr15:28996770-29009327	FALSE
chr15	28997500	28998000	CD4 Naive	APBA2	0	0.46572	yes	chr15:28996770-29009327	FALSE
chr15	28998000	28998500	CD4 Naive	APBA2	0.027814	0.46572	yes	chr15:28996770-29009327	FALSE
chr15	28998500	28999000	CD4 Naive	APBA2	0	0.46572	yes	chr15:28996770-29009327	FALSE
chr15	28999000	28999500	CD4 Naive	APBA2	0	0.46572	yes	chr15:28996770-29009327	FALSE
chr15	28999500	29000000	CD4 Naive	APBA2	0	0.46572	yes	chr15:28996770-29009327	FALSE
chr15	29000000	29000500	CD4 Naive	APBA2	0.00521546	0.46572	yes	chr15:28996770-29009327	FALSE
chr15	29000500	29001000	CD4 Naive	APBA2	0.248537	0.46572	yes	chr15:28996770-29009327	FALSE
chr15	29001000	29001500	CD4 Naive	APBA2	0.0749676	0.46572	yes	chr15:28996770-29009327	FALSE
chr15	29001500	29002000	CD4 Naive	APBA2	0	0.46572	yes	chr15:28996770-29009327	FALSE
chr15	29002000	29002500	CD4 Naive	APBA2	0	0.46572	yes	chr15:28996770-29009327	FALSE
chr15	29002500	29003000	CD4 Naive	APBA2	0.0456025	0.46572	yes	chr15:28996770-29009327	FALSE
chr15	29003000	29003500	CD4 Naive	APBA2	0	0.46572	yes	chr15:28996770-29009327	FALSE
chr15	29003500	29004000	CD4 Naive	APBA2	0	0.46572	yes	chr15:28996770-29009327	FALSE
chr15	29004000	29004500	CD4 Naive	APBA2	0	0.46572	yes	chr15:28996770-29009327	FALSE
chr15	29004500	29005000	CD4 Naive	APBA2	0	0.46572	yes	chr15:28996770-29009327	FALSE
chr15	29005000	29005500	CD4 Naive	APBA2	0.0101736	0.46572	yes	chr15:28996770-29009327	FALSE
chr15	29005500	29006000	CD4 Naive	APBA2	0	0.46572	yes	chr15:28996770-29009327	FALSE
chr15	29006000	29006500	CD4 Naive	APBA2	0	0.46572	yes	chr15:28996770-29009327	FALSE
chr15	29006500	29007000	CD4 Naive	APBA2	0	0.46572	yes	chr15:28996770-29009327	FALSE
chr15	29007000	29007500	CD4 Naive	APBA2	0	0.46572	yes	chr15:28996770-29009327	FALSE
chr15	29007500	29008000	CD4 Naive	APBA2	0.107306	0.46572	yes	chr15:28996770-29009327	FALSE
chr15	29008000	29008500	CD4 Naive	APBA2	0.465583	0.46572	yes	chr15:28996770-29009327	FALSE
chr15	29008500	29009000	CD4 Naive	APBA2	0.0346717	0.46572	yes	chr15:28996770-29009327	FALSE
chr15	29009000	29009500	CD4 Naive	APBA2	0	0.46572	yes	chr15:28996770-29009327	FALSE
chr15	29009500	29010000	CD4 Naive	APBA2	0	0.46572	yes	chr15:29009404-29010339	FALSE
chr15	29010000	29010500	CD4 Naive	APBA2	0	0.46572	yes	chr15:29009404-29010339	FALSE
chr15	29010500	29011000	CD4 Naive	APBA2	0.00455303	0.46572	yes	chr15:29010339-29016320	FALSE
chr15	29011000	29011500	CD4 Naive	APBA2	0	0.46572	yes	chr15:29010339-29016320	FALSE
chr15	29011500	29012000	CD4 Naive	APBA2	0	0.46572	yes	chr15:29010339-29016320	FALSE
chr15	29012000	29012500	CD4 Naive	APBA2	0	0.46572	yes	chr15:29010339-29016320	FALSE
chr15	29012500	29013000	CD4 Naive	APBA2	0	0.46572	yes	chr15:29010339-29016320	FALSE
chr15	29013000	29013500	CD4 Naive	APBA2	0	0.46572	yes	chr15:29010339-29016320	FALSE
chr15	29013500	29014000	CD4 Naive	APBA2	0	0.46572	yes	chr15:29010339-29016320	FALSE
chr15	29014000	29014500	CD4 Naive	APBA2	0	0.46572	yes	chr15:29010339-29016320	FALSE
chr15	29014500	29015000	CD4 Naive	APBA2	0.0034032	0.46572	yes	chr15:29010339-29016320	FALSE
chr15	29015000	29015500	CD4 Naive	APBA2	0	0.46572	yes	chr15:29010339-29016320	FALSE
chr15	29015500	29016000	CD4 Naive	APBA2	0.0404233	0.46572	yes	chr15:29010339-29016320	FALSE
chr15	29016000	29016500	CD4 Naive	APBA2	0.126378	0.46572	yes	chr15:29010339-29016320	FALSE
chr15	29016500	29017000	CD4 Naive	APBA2	0.0107772	0.46572	yes	chr15:29016320-29018649	FALSE
chr15	29017000	29017500	CD4 Naive	APBA2	0	0.46572	yes	chr15:29016320-29018649	FALSE
chr15	29017500	29018000	CD4 Naive	APBA2	0.00629369	0.46572	yes	chr15:29016320-29018649	FALSE
chr15	29018000	29018500	CD4 Naive	APBA2	0.0939443	0.46572	yes	chr15:29016320-29018649	FALSE
chr15	29018500	29019000	CD4 Naive	APBA2	0.622272	0.46572	yes	chr15:29016320-29018649	FALSE
chr15	29019000	29019500	CD4 Naive	APBA2	0.0505818	0.46572	yes	chr15:29018649-29021115	FALSE
chr15	29019500	29020000	CD4 Naive	APBA2	0.146647	0.46572	yes	chr15:29018649-29021115	FALSE
chr15	29020000	29020500	CD4 Naive	APBA2	0	0.46572	yes	chr15:29018649-29021115	FALSE
chr15	29020500	29021000	CD4 Naive	APBA2	0.0205893	0.46572	yes	chr15:29018649-29021115	FALSE
chr15	29021000	29021500	CD4 Naive	APBA2	0	0.46572	yes	chr15:29018649-29021115	FALSE
chr15	29021500	29022000	CD4 Naive	APBA2	0.0719505	0.46572	yes	chr15:29021115-29030146	FALSE
chr15	29022000	29022500	CD4 Naive	APBA2	0	0.46572	yes	chr15:29021115-29030146	FALSE
chr15	29022500	29023000	CD4 Naive	APBA2	0	0.46572	yes	chr15:29021115-29030146	FALSE
chr15	29023000	29023500	CD4 Naive	APBA2	0.0253066	0.46572	yes	chr15:29021115-29030146	FALSE
chr15	29023500	29024000	CD4 Naive	APBA2	0	0.46572	yes	chr15:29021115-29030146	FALSE
chr15	29024000	29024500	CD4 Naive	APBA2	0.0578756	0.46572	yes	chr15:29021115-29030146	FALSE
chr15	29024500	29025000	CD4 Naive	APBA2	0	0.46572	yes	chr15:29021115-29030146	FALSE
chr15	29025000	29025500	CD4 Naive	APBA2	0.0556062	0.46572	yes	chr15:29021115-29030146	FALSE
chr15	29025500	29026000	CD4 Naive	APBA2	0	0.46572	yes	chr15:29021115-29030146	FALSE
chr15	29026000	29026500	CD4 Naive	APBA2	0	0.46572	yes	chr15:29021115-29030146	FALSE
chr15	29026500	29027000	CD4 Naive	APBA2	0	0.46572	yes	chr15:29021115-29030146	FALSE
chr15	29027000	29027500	CD4 Naive	APBA2	0	0.46572	yes	chr15:29021115-29030146	FALSE
chr15	29027500	29028000	CD4 Naive	APBA2	0	0.46572	yes	chr15:29021115-29030146	FALSE
chr15	29028000	29028500	CD4 Naive	APBA2	0.204493	0.46572	yes	chr15:29021115-29030146	FALSE
chr15	29028500	29029000	CD4 Naive	APBA2	0	0.46572	yes	chr15:29021115-29030146	FALSE
chr15	29029000	29029500	CD4 Naive	APBA2	0	0.46572	yes	chr15:29021115-29030146	FALSE
chr15	29029500	29030000	CD4 Naive	APBA2	0	0.46572	yes	chr15:29021115-29030146	FALSE
chr15	29030000	29030500	CD4 Naive	APBA2	0	0.46572	yes	chr15:29021115-29030146	FALSE
chr15	29030500	29031000	CD4 Naive	APBA2	0.00774772	0.46572	yes	chr15:29030146-29034036	FALSE
chr15	29031000	29031500	CD4 Naive	APBA2	0.118847	0.46572	yes	chr15:29030146-29034036	FALSE
chr15	29031500	29032000	CD4 Naive	APBA2	0	0.46572	yes	chr15:29030146-29034036	FALSE
chr15	29032000	29032500	CD4 Naive	APBA2	0	0.46572	yes	chr15:29030146-29034036	FALSE
chr15	29032500	29033000	CD4 Naive	APBA2	0.0788955	0.46572	yes	chr15:29030146-29034036	FALSE
chr15	29033000	29033500	CD4 Naive	APBA2	0.0568718	0.46572	yes	chr15:29030146-29034036	FALSE
chr15	29033500	29034000	CD4 Naive	APBA2	0	0.46572	yes	chr15:29030146-29034036	FALSE
chr15	29034000	29034500	CD4 Naive	APBA2	0	0.46572	yes	chr15:29030146-29034036	FALSE
chr15	29034500	29035000	CD4 Naive	APBA2	0.0431168	0.46572	yes	chr15:29034036-29035962	FALSE
chr15	29035000	29035500	CD4 Naive	APBA2	0.00842106	0.46572	yes	chr15:29034036-29035962	FALSE
chr15	29035500	29036000	CD4 Naive	APBA2	0.106917	0.46572	yes	chr15:29034036-29035962	FALSE
chr15	29036000	29036500	CD4 Naive	APBA2	0.0136559	0.46572	yes	chr15:29035962-29041985	FALSE
chr15	29036500	29037000	CD4 Naive	APBA2	0	0.46572	yes	chr15:29035962-29041985	FALSE
chr15	29037000	29037500	CD4 Naive	APBA2	0.0127581	0.46572	yes	chr15:29035962-29041985	FALSE
chr15	29037500	29038000	CD4 Naive	APBA2	0	0.46572	yes	chr15:29035962-29041985	FALSE
chr15	29038000	29038500	CD4 Naive	APBA2	0.237174	0.46572	yes	chr15:29035962-29041985	FALSE
chr15	29038500	29039000	CD4 Naive	APBA2	0	0.46572	yes	chr15:29035962-29041985	FALSE
chr15	29039000	29039500	CD4 Naive	APBA2	0.0933231	0.46572	yes	chr15:29035962-29041985	FALSE
chr15	29039500	29040000	CD4 Naive	APBA2	0	0.46572	yes	chr15:29035962-29041985	FALSE
chr15	29040000	29040500	CD4 Naive	APBA2	0	0.46572	yes	chr15:29035962-29041985	FALSE
chr15	29040500	29041000	CD4 Naive	APBA2	0	0.46572	yes	chr15:29035962-29041985	FALSE
chr15	29041000	29041500	CD4 Naive	APBA2	0	0.46572	yes	chr15:29035962-29041985	FALSE
chr15	29041500	29042000	CD4 Naive	APBA2	0	0.46572	yes	chr15:29035962-29041985	FALSE
chr15	29042000	29042500	CD4 Naive	APBA2	0	0.46572	yes	chr15:29041985-29053898	FALSE
chr15	29042500	29043000	CD4 Naive	APBA2	0	0.46572	yes	chr15:29041985-29053898	FALSE
chr15	29043000	29043500	CD4 Naive	APBA2	0	0.46572	yes	chr15:29041985-29053898	FALSE
chr15	29043500	29044000	CD4 Naive	APBA2	0	0.46572	yes	chr15:29041985-29053898	FALSE
chr15	29044000	29044500	CD4 Naive	APBA2	0.0170169	0.46572	yes	chr15:29041985-29053898	FALSE
chr15	29044500	29045000	CD4 Naive	APBA2	0.0328627	0.46572	yes	chr15:29041985-29053898	FALSE
chr15	29045000	29045500	CD4 Naive	APBA2	0.0132003	0.46572	yes	chr15:29041985-29053898	FALSE
chr15	29045500	29046000	CD4 Naive	APBA2	0.0188136	0.46572	yes	chr15:29041985-29053898	FALSE
chr15	29046000	29046500	CD4 Naive	APBA2	0.0460557	0.46572	yes	chr15:29041985-29053898	FALSE
chr15	29046500	29047000	CD4 Naive	APBA2	0.2459	0.46572	yes	chr15:29041985-29053898	FALSE
chr15	29047000	29047500	CD4 Naive	APBA2	0.00812622	0.46572	yes	chr15:29041985-29053898	FALSE
chr15	29047500	29048000	CD4 Naive	APBA2	0	0.46572	yes	chr15:29041985-29053898	FALSE
chr15	29048000	29048500	CD4 Naive	APBA2	0.0458787	0.46572	yes	chr15:29041985-29053898	FALSE
chr15	29048500	29049000	CD4 Naive	APBA2	0.0621832	0.46572	yes	chr15:29041985-29053898	FALSE
chr15	29049000	29049500	CD4 Naive	APBA2	0.11186	0.46572	yes	chr15:29041985-29053898	FALSE
chr15	29049500	29050000	CD4 Naive	APBA2	0	0.46572	yes	chr15:29041985-29053898	FALSE
chr15	29050000	29050500	CD4 Naive	APBA2	0	0.46572	yes	chr15:29041985-29053898	FALSE
chr15	29050500	29051000	CD4 Naive	APBA2	0	0.46572	yes	chr15:29041985-29053898	FALSE
chr15	29051000	29051500	CD4 Naive	APBA2	0	0.46572	yes	chr15:29041985-29053898	FALSE
chr15	29051500	29052000	CD4 Naive	APBA2	0.0152605	0.46572	yes	chr15:29041985-29053898	FALSE
chr15	29052000	29052500	CD4 Naive	APBA2	0	0.46572	yes	chr15:29041985-29053898	FALSE
chr15	29052500	29053000	CD4 Naive	APBA2	0	0.46572	yes	chr15:29041985-29053898	FALSE
chr15	29053000	29053500	CD4 Naive	APBA2	0	0.46572	yes	chr15:29041985-29053898	FALSE
chr15	29053500	29054000	CD4 Naive	APBA2	0	0.46572	yes	chr15:29041985-29053898	FALSE
chr15	29054000	29054500	CD4 Naive	APBA2	0.136654	0.46572	yes	chr15:29053898-29059325	FALSE
chr15	29054500	29055000	CD4 Naive	APBA2	0	0.46572	yes	chr15:29053898-29059325	FALSE
chr15	29055000	29055500	CD4 Naive	APBA2	0.318108	0.46572	yes	chr15:29053898-29059325	FALSE
chr15	29055500	29056000	CD4 Naive	APBA2	0	0.46572	yes	chr15:29053898-29059325	FALSE
chr15	29056000	29056500	CD4 Naive	APBA2	0	0.46572	yes	chr15:29053898-29059325	FALSE
chr15	29056500	29057000	CD4 Naive	APBA2	0	0.46572	yes	chr15:29053898-29059325	FALSE
chr15	29057000	29057500	CD4 Naive	APBA2	0	0.46572	yes	chr15:29053898-29059325	FALSE
chr15	29057500	29058000	CD4 Naive	APBA2	0	0.46572	yes	chr15:29053898-29059325	FALSE
chr15	29058000	29058500	CD4 Naive	APBA2	0	0.46572	yes	chr15:29053898-29059325	FALSE
chr15	29058500	29059000	CD4 Naive	APBA2	0.256868	0.46572	yes	chr15:29053898-29059325	FALSE
chr15	29059000	29059500	CD4 Naive	APBA2	0.0144407	0.46572	yes	chr15:29053898-29059325	FALSE
chr15	29059500	29060000	CD4 Naive	APBA2	0	0.46572	yes	chr15:29059325-29060010	FALSE
chr15	29060000	29060500	CD4 Naive	APBA2	0	0.46572	yes	chr15:29059325-29060010	FALSE
chr15	29060500	29061000	CD4 Naive	APBA2	0.169157	0.46572	yes	chr15:29060010-29068172	FALSE
chr15	29061000	29061500	CD4 Naive	APBA2	0.282475	0.46572	yes	chr15:29060010-29068172	FALSE
chr15	29061500	29062000	CD4 Naive	APBA2	0.00276752	0.46572	yes	chr15:29060010-29068172	FALSE
chr15	29062000	29062500	CD4 Naive	APBA2	0.153813	0.46572	yes	chr15:29060010-29068172	FALSE
chr15	29062500	29063000	CD4 Naive	APBA2	0.0210706	0.46572	yes	chr15:29060010-29068172	FALSE
chr15	29063000	29063500	CD4 Naive	APBA2	0	0.46572	yes	chr15:29060010-29068172	FALSE
chr15	29063500	29064000	CD4 Naive	APBA2	0	0.46572	yes	chr15:29060010-29068172	FALSE
chr15	29064000	29064500	CD4 Naive	APBA2	0	0.46572	yes	chr15:29060010-29068172	FALSE
chr15	29064500	29065000	CD4 Naive	APBA2	0.125844	0.46572	yes	chr15:29060010-29068172	FALSE
chr15	29065000	29065500	CD4 Naive	APBA2	0.0100042	0.46572	yes	chr15:29060010-29068172	FALSE
chr15	29065500	29066000	CD4 Naive	APBA2	0	0.46572	yes	chr15:29060010-29068172	FALSE
chr15	29066000	29066500	CD4 Naive	APBA2	0.0327424	0.46572	yes	chr15:29060010-29068172	FALSE
chr15	29066500	29067000	CD4 Naive	APBA2	0.0445712	0.46572	yes	chr15:29060010-29068172	FALSE
chr15	29067000	29067500	CD4 Naive	APBA2	0	0.46572	yes	chr15:29060010-29068172	FALSE
chr15	29067500	29068000	CD4 Naive	APBA2	0.0595386	0.46572	yes	chr15:29060010-29068172	FALSE
chr15	29068000	29068500	CD4 Naive	APBA2	0.0088892	0.46572	yes	chr15:29060010-29068172	FALSE
chr15	29068500	29069000	CD4 Naive	APBA2	0	0.46572	yes	chr15:29068172-29069330	FALSE
chr15	29069000	29069500	CD4 Naive	APBA2	0	0.46572	yes	chr15:29068172-29069330	FALSE
chr15	29069500	29070000	CD4 Naive	APBA2	0	0.46572	yes	chr15:29069330-29070529	FALSE
chr15	29070000	29070500	CD4 Naive	APBA2	0.0077608	0.46572	yes	chr15:29069330-29070529	FALSE
chr15	29070500	29071000	CD4 Naive	APBA2	0.028304	0.46572	yes	chr15:29069330-29070529	FALSE
chr15	29071000	29071500	CD4 Naive	APBA2	0.136343	0.46572	yes	chr15:29070529-29071210	FALSE
chr15	29071500	29072000	CD4 Naive	APBA2	0.0439216	0.46572	yes	chr15:29071210-29072465	FALSE
chr15	29072000	29072500	CD4 Naive	APBA2	0.065393	0.46572	yes	chr15:29071210-29072465	FALSE
chr15	29072500	29073000	CD4 Naive	APBA2	0.648842	0.46572	yes	chr15:29072465-29076180	FALSE
chr15	29073000	29073500	CD4 Naive	APBA2	0	0.46572	yes	chr15:29072465-29076180	FALSE
chr15	29073500	29074000	CD4 Naive	APBA2	0	0.46572	yes	chr15:29072465-29076180	FALSE
chr15	29074000	29074500	CD4 Naive	APBA2	0	0.46572	yes	chr15:29072465-29076180	FALSE
chr15	29074500	29075000	CD4 Naive	APBA2	0	0.46572	yes	chr15:29072465-29076180	FALSE
chr15	29075000	29075500	CD4 Naive	APBA2	0.162209	0.46572	yes	chr15:29072465-29076180	FALSE
chr15	29075500	29076000	CD4 Naive	APBA2	0.372131	0.46572	yes	chr15:29072465-29076180	FALSE
chr15	29076000	29076500	CD4 Naive	APBA2	0	0.46572	yes	chr15:29072465-29076180	TRUE
chr15	29076500	29077000	CD4 Naive	APBA2	0.0583575	0.46572	yes	chr15:29076180-29086588	TRUE
chr15	29077000	29077500	CD4 Naive	APBA2	0.0945893	0.46572	yes	chr15:29076180-29086588	TRUE
chr15	29077500	29078000	CD4 Naive	APBA2	0.0802263	0.46572	yes	chr15:29076180-29086588	TRUE
chr15	29078000	29078500	CD4 Naive	APBA2	0	0.46572	yes	chr15:29076180-29086588	TRUE
chr15	29078500	29079000	CD4 Naive	APBA2	0	0.46572	yes	chr15:29076180-29086588	TRUE
chr15	29079000	29079500	CD4 Naive	APBA2	0.110032	0.46572	yes	chr15:29076180-29086588	TRUE
chr15	29079500	29080000	CD4 Naive	APBA2	0	0.46572	yes	chr15:29076180-29086588	TRUE
chr15	29080000	29080500	CD4 Naive	APBA2	0	0.46572	yes	chr15:29076180-29086588	TRUE
chr15	29080500	29081000	CD4 Naive	APBA2	0.000294257	0.46572	yes	chr15:29076180-29086588	TRUE
chr15	29081000	29081500	CD4 Naive	APBA2	0.0442541	0.46572	yes	chr15:29076180-29086588	TRUE
chr15	29081500	29082000	CD4 Naive	APBA2	0	0.46572	yes	chr15:29076180-29086588	TRUE
chr15	29082000	29082500	CD4 Naive	APBA2	0	0.46572	yes	chr15:29076180-29086588	TRUE
chr15	29082500	29083000	CD4 Naive	APBA2	0.0216878	0.46572	yes	chr15:29076180-29086588	TRUE
chr15	29083000	29083500	CD4 Naive	APBA2	0.0768349	0.46572	yes	chr15:29076180-29086588	TRUE
chr15	29083500	29084000	CD4 Naive	APBA2	0	0.46572	yes	chr15:29076180-29086588	TRUE
chr15	29084000	29084500	CD4 Naive	APBA2	0	0.46572	yes	chr15:29076180-29086588	TRUE
chr15	29084500	29085000	CD4 Naive	APBA2	0.164305	0.46572	yes	chr15:29076180-29086588	TRUE
chr15	29085000	29085500	CD4 Naive	APBA2	0	0.46572	yes	chr15:29076180-29086588	TRUE
chr15	29085500	29086000	CD4 Naive	APBA2	0.197229	0.46572	yes	chr15:29076180-29086588	TRUE
chr15	29086000	29086500	CD4 Naive	APBA2	0	0.46572	yes	chr15:29076180-29086588	TRUE
chr15	29086500	29087000	CD4 Naive	APBA2	0	0.46572	yes	chr15:29076180-29086588	TRUE
chr15	29087000	29087500	CD4 Naive	APBA2	0	0.46572	yes	chr15:29086588-29094700	TRUE
chr15	29087500	29088000	CD4 Naive	APBA2	0	0.46572	yes	chr15:29086588-29094700	TRUE
chr15	29088000	29088500	CD4 Naive	APBA2	0	0.46572	yes	chr15:29086588-29094700	TRUE
chr15	29088500	29089000	CD4 Naive	APBA2	0	0.46572	yes	chr15:29086588-29094700	TRUE
chr15	29089000	29089500	CD4 Naive	APBA2	0	0.46572	yes	chr15:29086588-29094700	TRUE
chr15	29089500	29090000	CD4 Naive	APBA2	0	0.46572	yes	chr15:29086588-29094700	TRUE
chr15	29090000	29090500	CD4 Naive	APBA2	0	0.46572	yes	chr15:29086588-29094700	TRUE
chr15	29090500	29091000	CD4 Naive	APBA2	1.48488	0.46572	yes	chr15:29086588-29094700	TRUE
chr15	29091000	29091500	CD4 Naive	APBA2	0.0822921	0.46572	yes	chr15:29086588-29094700	TRUE
chr15	29091500	29092000	CD4 Naive	APBA2	0	0.46572	yes	chr15:29086588-29094700	TRUE
chr15	29092000	29092500	CD4 Naive	APBA2	0	0.46572	yes	chr15:29086588-29094700	TRUE
chr15	29092500	29093000	CD4 Naive	APBA2	0	0.46572	yes	chr15:29086588-29094700	TRUE
chr15	29093000	29093500	CD4 Naive	APBA2	0.0267504	0.46572	yes	chr15:29086588-29094700	TRUE
chr15	29093500	29094000	CD4 Naive	APBA2	0.0353353	0.46572	yes	chr15:29086588-29094700	TRUE
chr15	29094000	29094500	CD4 Naive	APBA2	0	0.46572	yes	chr15:29086588-29094700	TRUE
chr15	29094500	29095000	CD4 Naive	APBA2	0	0.46572	yes	chr15:29086588-29094700	TRUE
chr15	29095000	29095500	CD4 Naive	APBA2	0	0.46572	yes	chr15:29094700-29102617	FALSE
chr15	29095500	29096000	CD4 Naive	APBA2	0	0.46572	yes	chr15:29094700-29102617	FALSE
chr15	29096000	29096500	CD4 Naive	APBA2	0	0.46572	yes	chr15:29094700-29102617	FALSE
chr15	29096500	29097000	CD4 Naive	APBA2	0	0.46572	yes	chr15:29094700-29102617	FALSE
chr15	29097000	29097500	CD4 Naive	APBA2	0.0661675	0.46572	yes	chr15:29094700-29102617	FALSE
chr15	29097500	29098000	CD4 Naive	APBA2	0	0.46572	yes	chr15:29094700-29102617	FALSE
chr15	29098000	29098500	CD4 Naive	APBA2	0	0.46572	yes	chr15:29094700-29102617	FALSE
chr15	29098500	29099000	CD4 Naive	APBA2	0	0.46572	yes	chr15:29094700-29102617	FALSE
chr15	29099000	29099500	CD4 Naive	APBA2	0	0.46572	yes	chr15:29094700-29102617	FALSE
chr15	29099500	29100000	CD4 Naive	APBA2	0	0.46572	yes	chr15:29094700-29102617	FALSE
chr15	29100000	29100500	CD4 Naive	APBA2	0.218758	0.46572	yes	chr15:29094700-29102617	FALSE
chr15	29100500	29101000	CD4 Naive	APBA2	0.359878	0.46572	yes	chr15:29094700-29102617	FALSE
chr15	29101000	29101500	CD4 Naive	APBA2	0.0439083	0.46572	yes	chr15:29094700-29102617	FALSE
chr15	29101500	29102000	CD4 Naive	APBA2	0.0248555	0.46572	yes	chr15:29094700-29102617	FALSE
chr15	29102000	29102500	CD4 Naive	APBA2	3.50337	0.46572	yes	chr15:29094700-29102617	FALSE
chr15	29102500	29103000	CD4 Naive	APBA2	0.318422	0.46572	yes	chr15:29094700-29102617	FALSE
chr15	29103000	29103500	CD4 Naive	APBA2	0.396885	0.46572	yes	chr15:29102617-29118214	FALSE
chr15	29103500	29104000	CD4 Naive	APBA2	2.28456	0.46572	yes	chr15:29102617-29118214	FALSE
chr15	29104000	29104500	CD4 Naive	APBA2	0.504662	0.46572	yes	chr15:29102617-29118214	FALSE
chr15	29104500	29105000	CD4 Naive	APBA2	0.129623	0.46572	yes	chr15:29102617-29118214	FALSE
chr15	29105000	29105500	CD4 Naive	APBA2	0	0.46572	yes	chr15:29102617-29118214	FALSE
chr15	29105500	29106000	CD4 Naive	APBA2	0	0.46572	yes	chr15:29102617-29118214	FALSE
chr15	29106000	29106500	CD4 Naive	APBA2	0	0.46572	yes	chr15:29102617-29118214	FALSE
chr15	29106500	29107000	CD4 Naive	APBA2	0.0682482	0.46572	yes	chr15:29102617-29118214	FALSE
chr15	29107000	29107500	CD4 Naive	APBA2	0.0282992	0.46572	yes	chr15:29102617-29118214	FALSE
chr15	29107500	29108000	CD4 Naive	APBA2	0.226369	0.46572	yes	chr15:29102617-29118214	FALSE
chr15	29108000	29108500	CD4 Naive	APBA2	0.0569574	0.46572	yes	chr15:29102617-29118214	FALSE
chr15	29108500	29109000	CD4 Naive	APBA2	0	0.46572	yes	chr15:29102617-29118214	FALSE
chr15	29109000	29109500	CD4 Naive	APBA2	0.0488193	0.46572	yes	chr15:29102617-29118214	FALSE
chr15	29109500	29110000	CD4 Naive	APBA2	0.0425301	0.46572	yes	chr15:29102617-29118214	FALSE
chr15	29110000	29110500	CD4 Naive	APBA2	0.262669	0.46572	yes	chr15:29102617-29118214	FALSE
chr15	29110500	29111000	CD4 Naive	APBA2	0.207825	0.46572	yes	chr15:29102617-29118214	FALSE
chr15	29111000	29111500	CD4 Naive	APBA2	0.0669499	0.46572	yes	chr15:29102617-29118214	FALSE
chr15	29111500	29112000	CD4 Naive	APBA2	0.532364	0.46572	yes	chr15:29102617-29118214	FALSE
chr15	29112000	29112500	CD4 Naive	APBA2	0.467123	0.46572	yes	chr15:29102617-29118214	FALSE
chr15	29112500	29113000	CD4 Naive	APBA2	0.548596	0.46572	yes	chr15:29102617-29118214	FALSE
chr15	29113000	29113500	CD4 Naive	APBA2	0.290911	0.46572	yes	chr15:29102617-29118214	FALSE
chr15	29113500	29114000	CD4 Naive	APBA2	0.793062	0.46572	yes	chr15:29102617-29118214	FALSE
chr15	29114000	29114500	CD4 Naive	APBA2	0.0590672	0.46572	yes	chr15:29102617-29118214	FALSE
chr15	29114500	29115000	CD4 Naive	APBA2	0.305081	0.46572	yes	chr15:29102617-29118214	FALSE
chr15	29115000	29115500	CD4 Naive	APBA2	0.404494	0.46572	yes	chr15:29102617-29118214	FALSE
chr15	29115500	29116000	CD4 Naive	APBA2	0.411976	0.46572	yes	chr15:29102617-29118214	FALSE
chr15	29116000	29116500	CD4 Naive	APBA2	0	0.46572	yes	chr15:29102617-29118214	FALSE
chr15	29116500	29117000	CD4 Naive	APBA2	0.410007	0.46572	yes	chr15:29102617-29118214	FALSE
chr15	29117000	29117500	CD4 Naive	APBA2	0.00176424	0.46572	yes	chr15:29102617-29118214	FALSE
chr15	29117500	29118000	CD4 Naive	APBA2	0.258654	0.46572	yes	chr15:29102617-29118214	FALSE
chr15	29118000	29118500	CD4 Naive	APBA2	0	0.46572	yes	chr15:29102617-29118214	FALSE
chr15	29118500	29119000	CD4 Naive	APBA2	0	0.46572	yes	chr15:29118214-29128782	FALSE
chr15	29119000	29119500	CD4 Naive	APBA2	0.406774	0.46572	yes	chr15:29118214-29128782	FALSE
chr15	29119500	29120000	CD4 Naive	APBA2	0	0.46572	yes	chr15:29118214-29128782	FALSE
chr15	29120000	29120500	CD4 Naive	APBA2	0	0.46572	yes	chr15:29118214-29128782	FALSE
chr15	29120500	29121000	CD4 Naive	APBA2	0.0886808	0.46572	yes	chr15:29118214-29128782	FALSE
chr15	29121000	29121500	CD4 Naive	APBA2	0.141356	0.46572	yes	chr15:29118214-29128782	FALSE
chr15	29121500	29122000	CD4 Naive	APBA2	0	0.46572	yes	chr15:29118214-29128782	FALSE
chr15	29122000	29122500	CD4 Naive	APBA2	0	0.46572	yes	chr15:29118214-29128782	FALSE
chr15	29122500	29123000	CD4 Naive	APBA2	0	0.46572	yes	chr15:29118214-29128782	FALSE
chr15	29123000	29123500	CD4 Naive	APBA2	0	0.46572	yes	chr15:29118214-29128782	FALSE
chr15	29123500	29124000	CD4 Naive	APBA2	0.0310236	0.46572	yes	chr15:29118214-29128782	FALSE
chr15	29124000	29124500	CD4 Naive	APBA2	0.0438116	0.46572	yes	chr15:29118214-29128782	FALSE
chr15	29124500	29125000	CD4 Naive	APBA2	0.0851075	0.46572	yes	chr15:29118214-29128782	FALSE
chr15	29125000	29125500	CD4 Naive	APBA2	0	0.46572	yes	chr15:29118214-29128782	FALSE
chr15	29125500	29126000	CD4 Naive	APBA2	0	0.46572	yes	chr15:29118214-29128782	FALSE
chr15	29126000	29126500	CD4 Naive	APBA2	0	0.46572	yes	chr15:29118214-29128782	FALSE
chr15	29126500	29127000	CD4 Naive	APBA2	0	0.46572	yes	chr15:29118214-29128782	FALSE
chr15	29127000	29127500	CD4 Naive	APBA2	0	0.46572	yes	chr15:29118214-29128782	FALSE
chr15	29127500	29128000	CD4 Naive	APBA2	0.255682	0.46572	yes	chr15:29118214-29128782	FALSE
chr15	29128000	29128500	CD4 Naive	APBA2	0.0795934	0.46572	yes	chr15:29118214-29128782	FALSE
chr15	29128500	29129000	CD4 Naive	APBA2	0	0.46572	yes	chr15:29118214-29128782	FALSE
chr15	29129000	29129500	CD4 Naive	APBA2	0	0.46572	yes	chr15:29128782-29135804	FALSE
chr15	29129500	29130000	CD4 Naive	APBA2	0	0.46572	yes	chr15:29128782-29135804	FALSE
chr15	29130000	29130500	CD4 Naive	APBA2	0	0.46572	yes	chr15:29128782-29135804	FALSE
chr15	29130500	29131000	CD4 Naive	APBA2	0	0.46572	yes	chr15:29128782-29135804	FALSE
chr15	29131000	29131500	CD4 Naive	APBA2	0	0.46572	yes	chr15:29128782-29135804	FALSE
chr15	29131500	29132000	CD4 Naive	APBA2	0	0.46572	yes	chr15:29128782-29135804	FALSE
chr15	29132000	29132500	CD4 Naive	APBA2	0	0.46572	yes	chr15:29128782-29135804	FALSE
chr15	29132500	29133000	CD4 Naive	APBA2	0	0.46572	yes	chr15:29128782-29135804	FALSE
chr15	29133000	29133500	CD4 Naive	APBA2	0	0.46572	yes	chr15:29128782-29135804	FALSE
chr15	29133500	29134000	CD4 Naive	APBA2	0	0.46572	yes	chr15:29128782-29135804	FALSE
chr15	29134000	29134500	CD4 Naive	APBA2	0	0.46572	yes	chr15:29128782-29135804	FALSE
chr15	29134500	29135000	CD4 Naive	APBA2	0.00914386	0.46572	yes	chr15:29128782-29135804	FALSE
chr15	29135000	29135500	CD4 Naive	APBA2	0	0.46572	yes	chr15:29128782-29135804	FALSE
chr15	29135500	29136000	CD4 Naive	APBA2	0	0.46572	yes	chr15:29128782-29135804	FALSE
chr15	29136000	29136500	CD4 Naive	APBA2	0	0.46572	yes	chr15:29135804-29136634	FALSE
chr15	29136500	29137000	CD4 Naive	APBA2	0	0.46572	yes	chr15:29135804-29136634	FALSE
chr15	29137000	29137500	CD4 Naive	APBA2	0	0.46572	yes	chr15:29136634-29143870	FALSE
chr15	29137500	29138000	CD4 Naive	APBA2	0	0.46572	yes	chr15:29136634-29143870	FALSE
chr15	29138000	29138500	CD4 Naive	APBA2	0	0.46572	yes	chr15:29136634-29143870	FALSE
chr15	29138500	29139000	CD4 Naive	APBA2	0.023802	0.46572	yes	chr15:29136634-29143870	FALSE
chr15	29139000	29139500	CD4 Naive	APBA2	0.000476767	0.46572	yes	chr15:29136634-29143870	FALSE
chr15	29139500	29140000	CD4 Naive	APBA2	0	0.46572	yes	chr15:29136634-29143870	FALSE
chr15	29140000	29140500	CD4 Naive	APBA2	0.111767	0.46572	yes	chr15:29136634-29143870	FALSE
chr15	29140500	29141000	CD4 Naive	APBA2	0.0178032	0.46572	yes	chr15:29136634-29143870	FALSE
chr15	29141000	29141500	CD4 Naive	APBA2	0	0.46572	yes	chr15:29136634-29143870	FALSE
chr15	29141500	29142000	CD4 Naive	APBA2	0	0.46572	yes	chr15:29136634-29143870	FALSE
chr15	29142000	29142500	CD4 Naive	APBA2	0	0.46572	yes	chr15:29136634-29143870	FALSE
chr15	29142500	29143000	CD4 Naive	APBA2	0	0.46572	yes	chr15:29136634-29143870	FALSE
chr15	29143000	29143500	CD4 Naive	APBA2	0	0.46572	yes	chr15:29136634-29143870	FALSE
chr15	29143500	29144000	CD4 Naive	APBA2	0	0.46572	yes	chr15:29136634-29143870	FALSE
chr15	29144000	29144500	CD4 Naive	APBA2	0.00545268	0.46572	yes	chr15:29143870-29154430	FALSE
chr15	29144500	29145000	CD4 Naive	APBA2	0.00514267	0.46572	yes	chr15:29143870-29154430	FALSE
chr15	29145000	29145500	CD4 Naive	APBA2	0	0.46572	yes	chr15:29143870-29154430	FALSE
chr15	29145500	29146000	CD4 Naive	APBA2	0	0.46572	yes	chr15:29143870-29154430	FALSE
chr15	29146000	29146500	CD4 Naive	APBA2	0	0.46572	yes	chr15:29143870-29154430	FALSE
chr15	29146500	29147000	CD4 Naive	APBA2	0	0.46572	yes	chr15:29143870-29154430	FALSE
chr15	29147000	29147500	CD4 Naive	APBA2	0	0.46572	yes	chr15:29143870-29154430	FALSE
chr15	29147500	29148000	CD4 Naive	APBA2	0	0.46572	yes	chr15:29143870-29154430	FALSE
chr15	29148000	29148500	CD4 Naive	APBA2	0	0.46572	yes	chr15:29143870-29154430	FALSE
chr15	29148500	29149000	CD4 Naive	APBA2	0	0.46572	yes	chr15:29143870-29154430	FALSE
chr15	29149000	29149500	CD4 Naive	APBA2	0	0.46572	yes	chr15:29143870-29154430	FALSE
chr15	29149500	29150000	CD4 Naive	APBA2	0	0.46572	yes	chr15:29143870-29154430	FALSE
chr15	29150000	29150500	CD4 Naive	APBA2	0	0.46572	yes	chr15:29143870-29154430	FALSE
chr15	29150500	29151000	CD4 Naive	APBA2	0	0.46572	yes	chr15:29143870-29154430	FALSE
chr15	29151000	29151500	CD4 Naive	APBA2	0	0.46572	yes	chr15:29143870-29154430	FALSE
chr15	29151500	29152000	CD4 Naive	APBA2	0	0.46572	yes	chr15:29143870-29154430	FALSE
chr15	29152000	29152500	CD4 Naive	APBA2	0	0.46572	yes	chr15:29143870-29154430	FALSE
chr15	29152500	29153000	CD4 Naive	APBA2	0	0.46572	yes	chr15:29143870-29154430	FALSE
chr15	29153000	29153500	CD4 Naive	APBA2	0	0.46572	yes	chr15:29143870-29154430	FALSE
chr15	29153500	29154000	CD4 Naive	APBA2	0	0.46572	yes	chr15:29143870-29154430	FALSE
chr15	29154000	29154500	CD4 Naive	APBA2	0	0.46572	yes	chr15:29143870-29154430	FALSE
chr15	29154500	29155000	CD4 Naive	APBA2	0	0.46572	yes	chr15:29154430-29157583	FALSE
chr15	29155000	29155500	CD4 Naive	APBA2	0	0.46572	yes	chr15:29154430-29157583	FALSE
chr15	29155500	29156000	CD4 Naive	APBA2	0	0.46572	yes	chr15:29154430-29157583	FALSE
chr15	29156000	29156500	CD4 Naive	APBA2	0	0.46572	yes	chr15:29154430-29157583	FALSE
chr15	29156500	29157000	CD4 Naive	APBA2	0	0.46572	yes	chr15:29154430-29157583	FALSE
chr15	29157000	29157500	CD4 Naive	APBA2	0	0.46572	yes	chr15:29154430-29157583	FALSE
chr15	29157500	29158000	CD4 Naive	APBA2	0	0.46572	yes	chr15:29154430-29157583	FALSE
chr15	29158000	29158500	CD4 Naive	APBA2	0	0.46572	yes	chr15:29157583-29159416	FALSE
chr15	29158500	29159000	CD4 Naive	APBA2	0	0.46572	yes	chr15:29157583-29159416	FALSE
chr15	29159000	29159500	CD4 Naive	APBA2	0	0.46572	yes	chr15:29157583-29159416	FALSE
chr15	29159500	29160000	CD4 Naive	APBA2	0.0972137	0.46572	yes	chr15:29159416-29161738	FALSE
chr15	29160000	29160500	CD4 Naive	APBA2	0	0.46572	yes	chr15:29159416-29161738	FALSE
chr15	29160500	29161000	CD4 Naive	APBA2	0	0.46572	yes	chr15:29159416-29161738	FALSE
chr15	29161000	29161500	CD4 Naive	APBA2	0	0.46572	yes	chr15:29159416-29161738	FALSE
chr15	29161500	29162000	CD4 Naive	APBA2	0	0.46572	yes	chr15:29159416-29161738	FALSE
chr15	29162000	29162500	CD4 Naive	APBA2	0	0.46572	yes	chr15:29161738-29163725	FALSE
chr15	29162500	29163000	CD4 Naive	APBA2	0	0.46572	yes	chr15:29161738-29163725	FALSE
chr15	29163000	29163500	CD4 Naive	APBA2	0	0.46572	yes	chr15:29161738-29163725	FALSE
chr15	29163500	29164000	CD4 Naive	APBA2	0	0.46572	yes	chr15:29161738-29163725	FALSE
chr15	29164000	29164500	CD4 Naive	APBA2	0	0.46572	yes	chr15:29163725-29166440	FALSE
chr15	29164500	29165000	CD4 Naive	APBA2	0	0.46572	yes	chr15:29163725-29166440	FALSE
chr15	29165000	29165500	CD4 Naive	APBA2	0	0.46572	yes	chr15:29163725-29166440	FALSE
chr15	29165500	29166000	CD4 Naive	APBA2	0	0.46572	yes	chr15:29163725-29166440	FALSE
chr15	29166000	29166500	CD4 Naive	APBA2	0	0.46572	yes	chr15:29163725-29166440	FALSE
chr15	29166500	29167000	CD4 Naive	APBA2	0	0.46572	yes	chr15:29166440-29174757	FALSE
chr15	29167000	29167500	CD4 Naive	APBA2	0	0.46572	yes	chr15:29166440-29174757	FALSE
chr15	29167500	29168000	CD4 Naive	APBA2	0	0.46572	yes	chr15:29166440-29174757	FALSE
chr15	29168000	29168500	CD4 Naive	APBA2	0	0.46572	yes	chr15:29166440-29174757	FALSE
chr15	29168500	29169000	CD4 Naive	APBA2	0	0.46572	yes	chr15:29166440-29174757	FALSE
chr15	29169000	29169500	CD4 Naive	APBA2	0	0.46572	yes	chr15:29166440-29174757	FALSE
chr15	29169500	29170000	CD4 Naive	APBA2	0	0.46572	yes	chr15:29166440-29174757	FALSE
chr15	29170000	29170500	CD4 Naive	APBA2	0.0131457	0.46572	yes	chr15:29166440-29174757	FALSE
chr15	29170500	29171000	CD4 Naive	APBA2	0	0.46572	yes	chr15:29166440-29174757	FALSE
chr15	29171000	29171500	CD4 Naive	APBA2	0	0.46572	yes	chr15:29166440-29174757	FALSE
chr15	29171500	29172000	CD4 Naive	APBA2	0	0.46572	yes	chr15:29166440-29174757	FALSE
chr15	29172000	29172500	CD4 Naive	APBA2	0	0.46572	yes	chr15:29166440-29174757	FALSE
chr15	29172500	29173000	CD4 Naive	APBA2	0	0.46572	yes	chr15:29166440-29174757	FALSE
chr15	29173000	29173500	CD4 Naive	APBA2	0	0.46572	yes	chr15:29166440-29174757	FALSE
chr15	29173500	29174000	CD4 Naive	APBA2	0	0.46572	yes	chr15:29166440-29174757	FALSE
chr15	29174000	29174500	CD4 Naive	APBA2	0	0.46572	yes	chr15:29166440-29174757	FALSE
chr15	29174500	29175000	CD4 Naive	APBA2	0	0.46572	yes	chr15:29166440-29174757	FALSE
chr15	29175000	29175500	CD4 Naive	APBA2	0	0.46572	yes	chr15:29174757-29181471	FALSE
chr15	29175500	29176000	CD4 Naive	APBA2	0	0.46572	yes	chr15:29174757-29181471	FALSE
chr15	29176000	29176500	CD4 Naive	APBA2	0	0.46572	yes	chr15:29174757-29181471	FALSE
chr15	29176500	29177000	CD4 Naive	APBA2	0	0.46572	yes	chr15:29174757-29181471	FALSE
chr15	29177000	29177500	CD4 Naive	APBA2	0	0.46572	yes	chr15:29174757-29181471	FALSE
chr15	29177500	29178000	CD4 Naive	APBA2	0	0.46572	yes	chr15:29174757-29181471	FALSE
chr15	29178000	29178500	CD4 Naive	APBA2	0	0.46572	yes	chr15:29174757-29181471	FALSE
chr15	29178500	29179000	CD4 Naive	APBA2	0	0.46572	yes	chr15:29174757-29181471	FALSE
chr15	29179000	29179500	CD4 Naive	APBA2	0	0.46572	yes	chr15:29174757-29181471	FALSE
chr15	29179500	29180000	CD4 Naive	APBA2	0	0.46572	yes	chr15:29174757-29181471	FALSE
chr15	29180000	29180500	CD4 Naive	APBA2	0	0.46572	yes	chr15:29174757-29181471	FALSE
chr15	29180500	29181000	CD4 Naive	APBA2	0	0.46572	yes	chr15:29174757-29181471	FALSE
chr15	29181000	29181500	CD4 Naive	APBA2	0	0.46572	yes	chr15:29174757-29181471	FALSE
chr15	29181500	29182000	CD4 Naive	APBA2	0	0.46572	yes	chr15:29181471-29191616	FALSE
chr15	29182000	29182500	CD4 Naive	APBA2	0	0.46572	yes	chr15:29181471-29191616	FALSE
chr15	29182500	29183000	CD4 Naive	APBA2	0	0.46572	yes	chr15:29181471-29191616	FALSE
chr15	29183000	29183500	CD4 Naive	APBA2	0	0.46572	yes	chr15:29181471-29191616	FALSE
chr15	29183500	29184000	CD4 Naive	APBA2	0	0.46572	yes	chr15:29181471-29191616	FALSE
chr15	29184000	29184500	CD4 Naive	APBA2	0	0.46572	yes	chr15:29181471-29191616	FALSE
chr15	29184500	29185000	CD4 Naive	APBA2	0	0.46572	yes	chr15:29181471-29191616	FALSE
chr15	29185000	29185500	CD4 Naive	APBA2	0	0.46572	yes	chr15:29181471-29191616	FALSE
chr15	29185500	29186000	CD4 Naive	APBA2	0	0.46572	yes	chr15:29181471-29191616	FALSE
chr15	29186000	29186500	CD4 Naive	APBA2	0	0.46572	yes	chr15:29181471-29191616	FALSE
chr15	29186500	29187000	CD4 Naive	APBA2	0	0.46572	yes	chr15:29181471-29191616	FALSE
chr15	29187000	29187500	CD4 Naive	APBA2	0	0.46572	yes	chr15:29181471-29191616	FALSE
chr15	29187500	29188000	CD4 Naive	APBA2	0	0.46572	yes	chr15:29181471-29191616	FALSE
chr15	29188000	29188500	CD4 Naive	APBA2	0	0.46572	yes	chr15:29181471-29191616	FALSE
chr15	29188500	29189000	CD4 Naive	APBA2	0	0.46572	yes	chr15:29181471-29191616	FALSE
chr15	29189000	29189500	CD4 Naive	APBA2	0	0.46572	yes	chr15:29181471-29191616	FALSE
chr15	29189500	29190000	CD4 Naive	APBA2	0	0.46572	yes	chr15:29181471-29191616	FALSE
chr15	29190000	29190500	CD4 Naive	APBA2	0	0.46572	yes	chr15:29181471-29191616	FALSE
chr15	29190500	29191000	CD4 Naive	APBA2	0	0.46572	yes	chr15:29181471-29191616	FALSE
chr15	29191000	29191500	CD4 Naive	APBA2	0	0.46572	yes	chr15:29181471-29191616	FALSE
chr15	29191500	29192000	CD4 Naive	APBA2	0	0.46572	yes	chr15:29181471-29191616	FALSE
chr15	29192000	29192500	CD4 Naive	APBA2	0	0.46572	yes	chr15:29191616-29192106	FALSE
chr15	29192500	29193000	CD4 Naive	APBA2	0	0.46572	yes	chr15:29192106-29216566	FALSE
chr15	29193000	29193500	CD4 Naive	APBA2	0	0.46572	yes	chr15:29192106-29216566	FALSE
chr15	29193500	29194000	CD4 Naive	APBA2	0	0.46572	yes	chr15:29192106-29216566	FALSE
chr15	29194000	29194500	CD4 Naive	APBA2	0	0.46572	yes	chr15:29192106-29216566	FALSE
chr15	29194500	29195000	CD4 Naive	APBA2	0	0.46572	yes	chr15:29192106-29216566	FALSE
chr15	29195000	29195500	CD4 Naive	APBA2	0	0.46572	yes	chr15:29192106-29216566	FALSE
chr15	29195500	29196000	CD4 Naive	APBA2	0	0.46572	yes	chr15:29192106-29216566	FALSE
chr15	29196000	29196500	CD4 Naive	APBA2	0	0.46572	yes	chr15:29192106-29216566	FALSE
chr15	29196500	29197000	CD4 Naive	APBA2	0	0.46572	yes	chr15:29192106-29216566	FALSE
chr15	29197000	29197500	CD4 Naive	APBA2	0	0.46572	yes	chr15:29192106-29216566	FALSE
chr15	29197500	29198000	CD4 Naive	APBA2	0	0.46572	yes	chr15:29192106-29216566	FALSE
chr15	29198000	29198500	CD4 Naive	APBA2	0	0.46572	yes	chr15:29192106-29216566	FALSE
chr15	29198500	29199000	CD4 Naive	APBA2	0	0.46572	yes	chr15:29192106-29216566	FALSE
chr15	29199000	29199500	CD4 Naive	APBA2	0	0.46572	yes	chr15:29192106-29216566	FALSE
chr15	29199500	29200000	CD4 Naive	APBA2	0	0.46572	yes	chr15:29192106-29216566	FALSE
chr15	29200000	29200500	CD4 Naive	APBA2	0	0.46572	yes	chr15:29192106-29216566	FALSE
chr15	29200500	29201000	CD4 Naive	APBA2	0	0.46572	yes	chr15:29192106-29216566	FALSE
chr15	29201000	29201500	CD4 Naive	APBA2	0	0.46572	yes	chr15:29192106-29216566	FALSE
chr15	29201500	29202000	CD4 Naive	APBA2	0	0.46572	yes	chr15:29192106-29216566	FALSE
chr15	29202000	29202500	CD4 Naive	APBA2	0	0.46572	yes	chr15:29192106-29216566	FALSE
chr15	29202500	29203000	CD4 Naive	APBA2	0	0.46572	yes	chr15:29192106-29216566	FALSE
chr15	29203000	29203500	CD4 Naive	APBA2	0	0.46572	yes	chr15:29192106-29216566	FALSE
chr15	29203500	29204000	CD4 Naive	APBA2	0	0.46572	yes	chr15:29192106-29216566	FALSE
chr15	29204000	29204500	CD4 Naive	APBA2	0	0.46572	yes	chr15:29192106-29216566	FALSE
chr15	29204500	29205000	CD4 Naive	APBA2	0	0.46572	yes	chr15:29192106-29216566	FALSE
chr15	29205000	29205500	CD4 Naive	APBA2	0	0.46572	yes	chr15:29192106-29216566	FALSE
chr15	29205500	29206000	CD4 Naive	APBA2	0	0.46572	yes	chr15:29192106-29216566	FALSE
chr15	29206000	29206500	CD4 Naive	APBA2	0	0.46572	yes	chr15:29192106-29216566	FALSE
chr15	29206500	29207000	CD4 Naive	APBA2	0	0.46572	yes	chr15:29192106-29216566	FALSE
chr15	29207000	29207500	CD4 Naive	APBA2	0	0.46572	yes	chr15:29192106-29216566	FALSE
chr15	29207500	29208000	CD4 Naive	APBA2	0	0.46572	yes	chr15:29192106-29216566	FALSE
chr15	29208000	29208500	CD4 Naive	APBA2	0.0901615	0.46572	yes	chr15:29192106-29216566	FALSE
chr15	29208500	29209000	CD4 Naive	APBA2	0	0.46572	yes	chr15:29192106-29216566	FALSE
chr15	29209000	29209500	CD4 Naive	APBA2	0	0.46572	yes	chr15:29192106-29216566	FALSE
chr15	29209500	29210000	CD4 Naive	APBA2	0	0.46572	yes	chr15:29192106-29216566	FALSE
chr15	29210000	29210500	CD4 Naive	APBA2	0	0.46572	yes	chr15:29192106-29216566	FALSE
chr15	29210500	29211000	CD4 Naive	APBA2	0	0.46572	yes	chr15:29192106-29216566	FALSE
chr15	29211000	29211500	CD4 Naive	APBA2	0	0.46572	yes	chr15:29192106-29216566	FALSE
chr15	29211500	29212000	CD4 Naive	APBA2	0	0.46572	yes	chr15:29192106-29216566	FALSE
chr15	29212000	29212500	CD4 Naive	APBA2	0	0.46572	yes	chr15:29192106-29216566	FALSE
chr15	29212500	29213000	CD4 Naive	APBA2	0	0.46572	yes	chr15:29192106-29216566	FALSE
chr15	29213000	29213500	CD4 Naive	APBA2	0	0.46572	yes	chr15:29192106-29216566	FALSE
chr15	29213500	29214000	CD4 Naive	APBA2	0	0.46572	yes	chr15:29192106-29216566	FALSE
chr15	29214000	29214500	CD4 Naive	APBA2	0	0.46572	yes	chr15:29192106-29216566	FALSE
chr15	29214500	29215000	CD4 Naive	APBA2	0	0.46572	yes	chr15:29192106-29216566	FALSE
chr15	29215000	29215500	CD4 Naive	APBA2	0	0.46572	yes	chr15:29192106-29216566	FALSE
chr15	29215500	29216000	CD4 Naive	APBA2	0	0.46572	yes	chr15:29192106-29216566	FALSE
chr15	29216000	29216500	CD4 Naive	APBA2	0	0.46572	yes	chr15:29192106-29216566	FALSE
chr15	29216500	29217000	CD4 Naive	APBA2	0	0.46572	yes	chr15:29192106-29216566	FALSE
chr15	29217000	29217500	CD4 Naive	APBA2	0	0.46572	yes	chr15:29216566-29220053	FALSE
chr15	29217500	29218000	CD4 Naive	APBA2	0	0.46572	yes	chr15:29216566-29220053	FALSE
chr15	29218000	29218500	CD4 Naive	APBA2	0	0.46572	yes	chr15:29216566-29220053	FALSE
chr15	29218500	29219000	CD4 Naive	APBA2	0	0.46572	yes	chr15:29216566-29220053	FALSE
chr15	29219000	29219500	CD4 Naive	APBA2	0	0.46572	yes	chr15:29216566-29220053	FALSE
chr15	29219500	29220000	CD4 Naive	APBA2	0	0.46572	yes	chr15:29216566-29220053	FALSE
chr15	29220000	29220500	CD4 Naive	APBA2	0	0.46572	yes	chr15:29216566-29220053	FALSE
chr15	29220500	29221000	CD4 Naive	APBA2	0	0.46572	yes	chr15:29220053-29223917	FALSE
chr15	29221000	29221500	CD4 Naive	APBA2	0	0.46572	yes	chr15:29220053-29223917	FALSE
chr15	29221500	29222000	CD4 Naive	APBA2	0	0.46572	yes	chr15:29220053-29223917	FALSE
chr15	29222000	29222500	CD4 Naive	APBA2	0	0.46572	yes	chr15:29220053-29223917	FALSE
chr15	29222500	29223000	CD4 Naive	APBA2	0	0.46572	yes	chr15:29220053-29223917	FALSE
chr15	29223000	29223500	CD4 Naive	APBA2	0	0.46572	yes	chr15:29220053-29223917	FALSE
chr15	29223500	29224000	CD4 Naive	APBA2	0	0.46572	yes	chr15:29220053-29223917	FALSE
chr15	29224000	29224500	CD4 Naive	APBA2	0.0366199	0.46572	yes	chr15:29223917-29224365	FALSE
chr15	29224500	29225000	CD4 Naive	APBA2	0.0199511	0.46572	yes	chr15:29224365-29229145	FALSE
chr15	29225000	29225500	CD4 Naive	APBA2	0	0.46572	yes	chr15:29224365-29229145	FALSE
chr15	29225500	29226000	CD4 Naive	APBA2	0	0.46572	yes	chr15:29224365-29229145	FALSE
chr15	29226000	29226500	CD4 Naive	APBA2	0	0.46572	yes	chr15:29224365-29229145	FALSE
chr15	29226500	29227000	CD4 Naive	APBA2	0	0.46572	yes	chr15:29224365-29229145	FALSE
chr15	29227000	29227500	CD4 Naive	APBA2	0	0.46572	yes	chr15:29224365-29229145	FALSE
chr15	29227500	29228000	CD4 Naive	APBA2	0	0.46572	yes	chr15:29224365-29229145	FALSE
chr15	29228000	29228500	CD4 Naive	APBA2	0	0.46572	yes	chr15:29224365-29229145	FALSE
chr15	29228500	29229000	CD4 Naive	APBA2	0	0.46572	yes	chr15:29224365-29229145	FALSE
chr15	29229000	29229500	CD4 Naive	APBA2	0	0.46572	yes	chr15:29224365-29229145	FALSE
chr15	29229500	29230000	CD4 Naive	APBA2	0	0.46572	yes	chr15:29229145-29233078	FALSE
chr15	29230000	29230500	CD4 Naive	APBA2	0	0.46572	yes	chr15:29229145-29233078	FALSE
chr15	29230500	29231000	CD4 Naive	APBA2	0	0.46572	yes	chr15:29229145-29233078	FALSE
chr15	29231000	29231500	CD4 Naive	APBA2	0	0.46572	yes	chr15:29229145-29233078	FALSE
chr15	29231500	29232000	CD4 Naive	APBA2	0	0.46572	yes	chr15:29229145-29233078	FALSE
chr15	29232000	29232500	CD4 Naive	APBA2	0	0.46572	yes	chr15:29229145-29233078	FALSE
chr15	29232500	29233000	CD4 Naive	APBA2	0	0.46572	yes	chr15:29229145-29233078	FALSE
chr15	29233000	29233500	CD4 Naive	APBA2	0	0.46572	yes	chr15:29229145-29233078	FALSE
chr15	29233500	29234000	CD4 Naive	APBA2	0	0.46572	yes	chr15:29233078-29235253	FALSE
chr15	29234000	29234500	CD4 Naive	APBA2	0	0.46572	yes	chr15:29233078-29235253	FALSE
chr15	29234500	29235000	CD4 Naive	APBA2	0.000263114	0.46572	yes	chr15:29233078-29235253	FALSE
chr15	29235000	29235500	CD4 Naive	APBA2	0	0.46572	yes	chr15:29233078-29235253	FALSE
chr15	29235500	29236000	CD4 Naive	APBA2	0	0.46572	yes	chr15:29235253-29237150	FALSE
chr15	29236000	29236500	CD4 Naive	APBA2	0	0.46572	yes	chr15:29235253-29237150	FALSE
chr15	29236500	29237000	CD4 Naive	APBA2	0	0.46572	yes	chr15:29235253-29237150	FALSE
chr15	29237000	29237500	CD4 Naive	APBA2	0	0.46572	yes	chr15:29235253-29237150	FALSE
chr15	29237500	29238000	CD4 Naive	APBA2	0	0.46572	yes	chr15:29237150-29240973	FALSE
chr15	29238000	29238500	CD4 Naive	APBA2	0	0.46572	yes	chr15:29237150-29240973	FALSE
chr15	29238500	29239000	CD4 Naive	APBA2	0	0.46572	yes	chr15:29237150-29240973	FALSE
chr15	29239000	29239500	CD4 Naive	APBA2	0	0.46572	yes	chr15:29237150-29240973	FALSE
chr15	29239500	29240000	CD4 Naive	APBA2	0	0.46572	yes	chr15:29237150-29240973	FALSE
chr15	29240000	29240500	CD4 Naive	APBA2	0	0.46572	yes	chr15:29237150-29240973	FALSE
chr15	29240500	29241000	CD4 Naive	APBA2	0	0.46572	yes	chr15:29237150-29240973	FALSE
chr15	29241000	29241500	CD4 Naive	APBA2	0	0.46572	yes	chr15:29240973-29247971	FALSE
chr15	29241500	29242000	CD4 Naive	APBA2	0	0.46572	yes	chr15:29240973-29247971	FALSE
chr15	29242000	29242500	CD4 Naive	APBA2	0	0.46572	yes	chr15:29240973-29247971	FALSE
chr15	29242500	29243000	CD4 Naive	APBA2	0	0.46572	yes	chr15:29240973-29247971	FALSE
chr15	29243000	29243500	CD4 Naive	APBA2	0	0.46572	yes	chr15:29240973-29247971	FALSE
chr15	29243500	29244000	CD4 Naive	APBA2	0	0.46572	yes	chr15:29240973-29247971	FALSE
chr15	29244000	29244500	CD4 Naive	APBA2	0	0.46572	yes	chr15:29240973-29247971	FALSE
chr15	29244500	29245000	CD4 Naive	APBA2	0	0.46572	yes	chr15:29240973-29247971	FALSE
chr15	29245000	29245500	CD4 Naive	APBA2	0	0.46572	yes	chr15:29240973-29247971	FALSE
chr15	29245500	29246000	CD4 Naive	APBA2	0.0249562	0.46572	yes	chr15:29240973-29247971	FALSE
chr15	29246000	29246500	CD4 Naive	APBA2	0	0.46572	yes	chr15:29240973-29247971	FALSE
chr15	29246500	29247000	CD4 Naive	APBA2	0	0.46572	yes	chr15:29240973-29247971	FALSE
chr15	29247000	29247500	CD4 Naive	APBA2	0	0.46572	yes	chr15:29240973-29247971	FALSE
chr15	29247500	29248000	CD4 Naive	APBA2	0	0.46572	yes	chr15:29240973-29247971	FALSE
chr15	29248000	29248500	CD4 Naive	APBA2	0	0.46572	yes	chr15:29247971-29248620	FALSE
chr15	29248500	29249000	CD4 Naive	APBA2	0	0.46572	yes	chr15:29247971-29248620	FALSE
chr15	29249000	29249500	CD4 Naive	APBA2	0	0.46572	yes	chr15:29248620-29250564	FALSE
chr15	29249500	29250000	CD4 Naive	APBA2	0	0.46572	yes	chr15:29248620-29250564	FALSE
chr15	29250000	29250500	CD4 Naive	APBA2	0	0.46572	yes	chr15:29248620-29250564	FALSE
chr15	29250500	29251000	CD4 Naive	APBA2	0	0.46572	yes	chr15:29248620-29250564	FALSE
chr15	29251000	29251500	CD4 Naive	APBA2	0	0.46572	yes	chr15:29250564-29251125	FALSE
chr15	29251500	29252000	CD4 Naive	APBA2	0	0.46572	yes	chr15:29251125-29253059	FALSE
chr15	29252000	29252500	CD4 Naive	APBA2	0	0.46572	yes	chr15:29251125-29253059	FALSE
chr15	29252500	29253000	CD4 Naive	APBA2	0	0.46572	yes	chr15:29251125-29253059	FALSE
chr15	29253000	29253500	CD4 Naive	APBA2	0	0.46572	yes	chr15:29251125-29253059	FALSE
chr15	29253500	29254000	CD4 Naive	APBA2	0.054003	0.46572	yes	chr15:29253059-29261078	FALSE
chr15	29254000	29254500	CD4 Naive	APBA2	0.011069	0.46572	yes	chr15:29253059-29261078	FALSE
chr15	29254500	29255000	CD4 Naive	APBA2	0	0.46572	yes	chr15:29253059-29261078	FALSE
chr15	29255000	29255500	CD4 Naive	APBA2	0	0.46572	yes	chr15:29253059-29261078	FALSE
chr15	29255500	29256000	CD4 Naive	APBA2	0	0.46572	yes	chr15:29253059-29261078	FALSE
chr15	29256000	29256500	CD4 Naive	APBA2	0	0.46572	yes	chr15:29253059-29261078	FALSE
chr15	29256500	29257000	CD4 Naive	APBA2	0	0.46572	yes	chr15:29253059-29261078	FALSE
chr15	29257000	29257500	CD4 Naive	APBA2	0.0773228	0.46572	yes	chr15:29253059-29261078	FALSE
chr15	29257500	29258000	CD4 Naive	APBA2	0	0.46572	yes	chr15:29253059-29261078	FALSE
chr15	29258000	29258500	CD4 Naive	APBA2	0	0.46572	yes	chr15:29253059-29261078	FALSE
chr15	29258500	29259000	CD4 Naive	APBA2	0	0.46572	yes	chr15:29253059-29261078	FALSE
chr15	29259000	29259500	CD4 Naive	APBA2	0.0475414	0.46572	yes	chr15:29253059-29261078	FALSE
chr15	29259500	29260000	CD4 Naive	APBA2	0.0189382	0.46572	yes	chr15:29253059-29261078	FALSE
chr15	29260000	29260500	CD4 Naive	APBA2	0	0.46572	yes	chr15:29253059-29261078	FALSE
chr15	29260500	29261000	CD4 Naive	APBA2	0	0.46572	yes	chr15:29253059-29261078	FALSE
chr15	29261000	29261500	CD4 Naive	APBA2	0.0307226	0.46572	yes	chr15:29253059-29261078	FALSE
chr15	29261500	29262000	CD4 Naive	APBA2	0	0.46572	yes	chr15:29261078-29262496	FALSE
chr15	29262000	29262500	CD4 Naive	APBA2	0	0.46572	yes	chr15:29261078-29262496	TRUE
chr15	29262500	29263000	CD4 Naive	APBA2	0.191121	0.46572	yes	chr15:29262496-29263300	TRUE
chr15	29263000	29263500	CD4 Naive	APBA2	0	0.46572	yes	chr15:29262496-29263300	TRUE
chr15	29263500	29264000	CD4 Naive	APBA2	0.024538	0.46572	yes	chr15:29263300-29271319	TRUE
chr15	29264000	29264500	CD4 Naive	APBA2	0	0.46572	yes	chr15:29263300-29271319	TRUE
chr15	29264500	29265000	CD4 Naive	APBA2	0	0.46572	yes	chr15:29263300-29271319	TRUE
chr15	29265000	29265500	CD4 Naive	APBA2	0	0.46572	yes	chr15:29263300-29271319	TRUE
chr15	29265500	29266000	CD4 Naive	APBA2	0	0.46572	yes	chr15:29263300-29271319	TRUE
chr15	29266000	29266500	CD4 Naive	APBA2	0.019937	0.46572	yes	chr15:29263300-29271319	TRUE
chr15	29266500	29267000	CD4 Naive	APBA2	0	0.46572	yes	chr15:29263300-29271319	TRUE
chr15	29267000	29267500	CD4 Naive	APBA2	0.212208	0.46572	yes	chr15:29263300-29271319	TRUE
chr15	29267500	29268000	CD4 Naive	APBA2	0.0523562	0.46572	yes	chr15:29263300-29271319	TRUE
chr15	29268000	29268500	CD4 Naive	APBA2	0.0031676	0.46572	yes	chr15:29263300-29271319	TRUE
chr15	29268500	29269000	CD4 Naive	APBA2	0.194324	0.46572	yes	chr15:29263300-29271319	TRUE
chr15	29269000	29269500	CD4 Naive	APBA2	8.5341	0.46572	yes	chr15:29263300-29271319	TRUE
chr15	29269500	29270000	CD4 Naive	APBA2	5.14339	0.46572	yes	chr15:29263300-29271319	TRUE
chr15	29270000	29270500	CD4 Naive	APBA2	5.22507	0.46572	yes	chr15:29263300-29271319	TRUE
chr15	29270500	29271000	CD4 Naive	APBA2	0.970774	0.46572	yes	chr15:29263300-29271319	TRUE
chr15	29271000	29271500	CD4 Naive	APBA2	0	0.46572	yes	chr15:29263300-29271319	TRUE
chr15	29271500	29272000	CD4 Naive	APBA2	0.024832	0.46572	yes	chr15:29271319-29280440	TRUE
chr15	29272000	29272500	CD4 Naive	APBA2	0	0.46572	yes	chr15:29271319-29280440	TRUE
chr15	29272500	29273000	CD4 Naive	APBA2	0	0.46572	yes	chr15:29271319-29280440	TRUE
chr15	29273000	29273500	CD4 Naive	APBA2	0.010856	0.46572	yes	chr15:29271319-29280440	TRUE
chr15	29273500	29274000	CD4 Naive	APBA2	0	0.46572	yes	chr15:29271319-29280440	TRUE
chr15	29274000	29274500	CD4 Naive	APBA2	0	0.46572	yes	chr15:29271319-29280440	TRUE
chr15	29274500	29275000	CD4 Naive	APBA2	0	0.46572	yes	chr15:29271319-29280440	TRUE
chr15	29275000	29275500	CD4 Naive	APBA2	0	0.46572	yes	chr15:29271319-29280440	TRUE
chr15	29275500	29276000	CD4 Naive	APBA2	0.00194038	0.46572	yes	chr15:29271319-29280440	TRUE
chr15	29276000	29276500	CD4 Naive	APBA2	0.00971526	0.46572	yes	chr15:29271319-29280440	TRUE
chr15	29276500	29277000	CD4 Naive	APBA2	0	0.46572	yes	chr15:29271319-29280440	TRUE
chr15	29277000	29277500	CD4 Naive	APBA2	0.0390747	0.46572	yes	chr15:29271319-29280440	TRUE
chr15	29277500	29278000	CD4 Naive	APBA2	0	0.46572	yes	chr15:29271319-29280440	TRUE
chr15	29278000	29278500	CD4 Naive	APBA2	0	0.46572	yes	chr15:29271319-29280440	TRUE
chr15	29278500	29279000	CD4 Naive	APBA2	0	0.46572	yes	chr15:29271319-29280440	TRUE
chr15	29279000	29279500	CD4 Naive	APBA2	0	0.46572	yes	chr15:29271319-29280440	TRUE
chr15	29279500	29280000	CD4 Naive	APBA2	0	0.46572	yes	chr15:29271319-29280440	TRUE
chr15	29280000	29280500	CD4 Naive	APBA2	0	0.46572	yes	chr15:29271319-29280440	TRUE
chr15	29280500	29281000	CD4 Naive	APBA2	0	0.46572	yes	chr15:29280440-29281758	FALSE
chr15	29281000	29281500	CD4 Naive	APBA2	0	0.46572	yes	chr15:29280440-29281758	FALSE
chr15	29281500	29282000	CD4 Naive	APBA2	0	0.46572	yes	chr15:29280440-29281758	FALSE
chr15	29282000	29282500	CD4 Naive	APBA2	0.0305025	0.46572	yes	chr15:29281758-29284227	FALSE
chr15	29282500	29283000	CD4 Naive	APBA2	0	0.46572	yes	chr15:29281758-29284227	FALSE
chr15	29283000	29283500	CD4 Naive	APBA2	0	0.46572	yes	chr15:29281758-29284227	FALSE
chr15	29283500	29284000	CD4 Naive	APBA2	0	0.46572	yes	chr15:29281758-29284227	FALSE
chr15	29284000	29284500	CD4 Naive	APBA2	0	0.46572	yes	chr15:29281758-29284227	FALSE
chr15	29284500	29285000	CD4 Naive	APBA2	0	0.46572	yes	chr15:29284227-29287236	FALSE
chr15	29285000	29285500	CD4 Naive	APBA2	0	0.46572	yes	chr15:29284227-29287236	FALSE
chr15	29285500	29286000	CD4 Naive	APBA2	0	0.46572	yes	chr15:29284227-29287236	FALSE
chr15	29286000	29286500	CD4 Naive	APBA2	0	0.46572	yes	chr15:29284227-29287236	FALSE
chr15	29286500	29287000	CD4 Naive	APBA2	0	0.46572	yes	chr15:29284227-29287236	FALSE
chr15	29287000	29287500	CD4 Naive	APBA2	0.0119818	0.46572	yes	chr15:29284227-29287236	FALSE
chr15	29287500	29288000	CD4 Naive	APBA2	0	0.46572	yes	chr15:29287236-29287698	FALSE
chr15	29288000	29288500	CD4 Naive	APBA2	0	0.46572	yes	chr15:29287698-29295017	FALSE
chr15	29288500	29289000	CD4 Naive	APBA2	0	0.46572	yes	chr15:29287698-29295017	FALSE
chr15	29289000	29289500	CD4 Naive	APBA2	0	0.46572	yes	chr15:29287698-29295017	FALSE
chr15	29289500	29290000	CD4 Naive	APBA2	0	0.46572	yes	chr15:29287698-29295017	FALSE
chr15	29290000	29290500	CD4 Naive	APBA2	0.00487623	0.46572	yes	chr15:29287698-29295017	FALSE
chr15	29290500	29291000	CD4 Naive	APBA2	0	0.46572	yes	chr15:29287698-29295017	FALSE
chr15	29291000	29291500	CD4 Naive	APBA2	0	0.46572	yes	chr15:29287698-29295017	FALSE
chr15	29291500	29292000	CD4 Naive	APBA2	0	0.46572	yes	chr15:29287698-29295017	FALSE
chr15	29292000	29292500	CD4 Naive	APBA2	0	0.46572	yes	chr15:29287698-29295017	FALSE
chr15	29292500	29293000	CD4 Naive	APBA2	0	0.46572	yes	chr15:29287698-29295017	FALSE
chr15	29293000	29293500	CD4 Naive	APBA2	0	0.46572	yes	chr15:29287698-29295017	FALSE
chr15	29293500	29294000	CD4 Naive	APBA2	0	0.46572	yes	chr15:29287698-29295017	FALSE
chr15	29294000	29294500	CD4 Naive	APBA2	0	0.46572	yes	chr15:29287698-29295017	FALSE
chr15	29294500	29295000	CD4 Naive	APBA2	0	0.46572	yes	chr15:29287698-29295017	FALSE
chr15	29295000	29295500	CD4 Naive	APBA2	0	0.46572	yes	chr15:29287698-29295017	FALSE
chr15	29295500	29296000	CD4 Naive	APBA2	0	0.46572	yes	chr15:29295017-29298025	FALSE
chr15	29296000	29296500	CD4 Naive	APBA2	0	0.46572	yes	chr15:29295017-29298025	FALSE
chr15	29296500	29297000	CD4 Naive	APBA2	0	0.46572	yes	chr15:29295017-29298025	FALSE
chr15	29297000	29297500	CD4 Naive	APBA2	0	0.46572	yes	chr15:29295017-29298025	FALSE
chr15	29297500	29298000	CD4 Naive	APBA2	0	0.46572	yes	chr15:29295017-29298025	FALSE
chr15	29298000	29298500	CD4 Naive	APBA2	0	0.46572	yes	chr15:29295017-29298025	FALSE
chr15	29298500	29299000	CD4 Naive	APBA2	0	0.46572	yes	chr15:29298025-29299085	FALSE
chr15	29299000	29299500	CD4 Naive	APBA2	0	0.46572	yes	chr15:29298025-29299085	FALSE
chr15	29299500	29300000	CD4 Naive	APBA2	0	0.46572	yes	chr15:29299085-29299748	FALSE
chr15	29300000	29300500	CD4 Naive	APBA2	0	0.46572	yes	chr15:29299748-29302178	FALSE
chr15	29300500	29301000	CD4 Naive	APBA2	0	0.46572	yes	chr15:29299748-29302178	FALSE
chr15	29301000	29301500	CD4 Naive	APBA2	0	0.46572	yes	chr15:29299748-29302178	FALSE
chr15	29301500	29302000	CD4 Naive	APBA2	0	0.46572	yes	chr15:29299748-29302178	FALSE
chr15	29302000	29302500	CD4 Naive	APBA2	0	0.46572	yes	chr15:29299748-29302178	FALSE
chr15	29302500	29303000	CD4 Naive	APBA2	0	0.46572	yes	chr15:29302178-29303083	FALSE
chr15	29303000	29303500	CD4 Naive	APBA2	0	0.46572	yes	chr15:29302178-29303083	FALSE
chr15	29303500	29304000	CD4 Naive	APBA2	0	0.46572	yes	chr15:29303083-29306405	FALSE
chr15	29304000	29304500	CD4 Naive	APBA2	0	0.46572	yes	chr15:29303083-29306405	FALSE
chr15	29304500	29305000	CD4 Naive	APBA2	0	0.46572	yes	chr15:29303083-29306405	FALSE
chr15	29305000	29305500	CD4 Naive	APBA2	0	0.46572	yes	chr15:29303083-29306405	FALSE
chr15	29305500	29306000	CD4 Naive	APBA2	0	0.46572	yes	chr15:29303083-29306405	FALSE
chr15	29306000	29306500	CD4 Naive	APBA2	0	0.46572	yes	chr15:29303083-29306405	FALSE
chr15	29306500	29307000	CD4 Naive	APBA2	0	0.46572	yes	chr15:29306405-29312860	FALSE
chr15	29307000	29307500	CD4 Naive	APBA2	0	0.46572	yes	chr15:29306405-29312860	FALSE
chr15	29307500	29308000	CD4 Naive	APBA2	0.0262231	0.46572	yes	chr15:29306405-29312860	FALSE
chr15	29308000	29308500	CD4 Naive	APBA2	0	0.46572	yes	chr15:29306405-29312860	FALSE
chr15	29308500	29309000	CD4 Naive	APBA2	0	0.46572	yes	chr15:29306405-29312860	FALSE
chr15	29309000	29309500	CD4 Naive	APBA2	0	0.46572	yes	chr15:29306405-29312860	FALSE
chr15	29309500	29310000	CD4 Naive	APBA2	0	0.46572	yes	chr15:29306405-29312860	FALSE
chr15	29310000	29310500	CD4 Naive	APBA2	0	0.46572	yes	chr15:29306405-29312860	FALSE
chr15	29310500	29311000	CD4 Naive	APBA2	0.00735238	0.46572	yes	chr15:29306405-29312860	FALSE
chr15	29311000	29311500	CD4 Naive	APBA2	0	0.46572	yes	chr15:29306405-29312860	FALSE
chr15	29311500	29312000	CD4 Naive	APBA2	0	0.46572	yes	chr15:29306405-29312860	FALSE
chr15	29312000	29312500	CD4 Naive	APBA2	0	0.46572	yes	chr15:29306405-29312860	FALSE
chr15	29312500	29313000	CD4 Naive	APBA2	0	0.46572	yes	chr15:29306405-29312860	FALSE
chr15	29313000	29313500	CD4 Naive	APBA2	0	0.46572	yes	chr15:29312860-29313377	FALSE
chr15	29313500	29314000	CD4 Naive	APBA2	0	0.46572	yes	chr15:29313377-29319604	FALSE
chr15	29314000	29314500	CD4 Naive	APBA2	0	0.46572	yes	chr15:29313377-29319604	FALSE
chr15	29314500	29315000	CD4 Naive	APBA2	0	0.46572	yes	chr15:29313377-29319604	FALSE
chr15	29315000	29315500	CD4 Naive	APBA2	0	0.46572	yes	chr15:29313377-29319604	FALSE
chr15	29315500	29316000	CD4 Naive	APBA2	0	0.46572	yes	chr15:29313377-29319604	FALSE
chr15	29316000	29316500	CD4 Naive	APBA2	0	0.46572	yes	chr15:29313377-29319604	FALSE
chr15	29316500	29317000	CD4 Naive	APBA2	0	0.46572	yes	chr15:29313377-29319604	FALSE
chr15	29317000	29317500	CD4 Naive	APBA2	0	0.46572	yes	chr15:29313377-29319604	FALSE
chr15	29317500	29318000	CD4 Naive	APBA2	0	0.46572	yes	chr15:29313377-29319604	FALSE
chr15	29318000	29318500	CD4 Naive	APBA2	0	0.46572	yes	chr15:29313377-29319604	FALSE
chr15	29318500	29319000	CD4 Naive	APBA2	0	0.46572	yes	chr15:29313377-29319604	FALSE
chr15	29319000	29319500	CD4 Naive	APBA2	0	0.46572	yes	chr15:29313377-29319604	FALSE
chr15	29319500	29320000	CD4 Naive	APBA2	0	0.46572	yes	chr15:29313377-29319604	FALSE
chr15	29320000	29320500	CD4 Naive	APBA2	0	0.46572	yes	chr15:29319604-29321096	FALSE
chr15	29320500	29321000	CD4 Naive	APBA2	0	0.46572	yes	chr15:29319604-29321096	FALSE
chr15	29321000	29321500	CD4 Naive	APBA2	0	0.46572	yes	chr15:29319604-29321096	FALSE
chr15	29321500	29322000	CD4 Naive	APBA2	0	0.46572	yes	chr15:29321096-29331779	FALSE
chr15	29322000	29322500	CD4 Naive	APBA2	0	0.46572	yes	chr15:29321096-29331779	FALSE
chr15	29322500	29323000	CD4 Naive	APBA2	0	0.46572	yes	chr15:29321096-29331779	FALSE
chr15	29323000	29323500	CD4 Naive	APBA2	0	0.46572	yes	chr15:29321096-29331779	FALSE
chr15	29323500	29324000	CD4 Naive	APBA2	0	0.46572	yes	chr15:29321096-29331779	FALSE
chr15	29324000	29324500	CD4 Naive	APBA2	0	0.46572	yes	chr15:29321096-29331779	FALSE
chr15	29324500	29325000	CD4 Naive	APBA2	0	0.46572	yes	chr15:29321096-29331779	FALSE
chr15	29325000	29325500	CD4 Naive	APBA2	0	0.46572	yes	chr15:29321096-29331779	FALSE
chr15	29325500	29326000	CD4 Naive	APBA2	0	0.46572	yes	chr15:29321096-29331779	FALSE
chr15	29326000	29326500	CD4 Naive	APBA2	0	0.46572	yes	chr15:29321096-29331779	FALSE
chr15	29326500	29327000	CD4 Naive	APBA2	0	0.46572	yes	chr15:29321096-29331779	FALSE
chr15	29327000	29327500	CD4 Naive	APBA2	0	0.46572	yes	chr15:29321096-29331779	FALSE
chr15	29327500	29328000	CD4 Naive	APBA2	0	0.46572	yes	chr15:29321096-29331779	FALSE
chr15	29328000	29328500	CD4 Naive	APBA2	0	0.46572	yes	chr15:29321096-29331779	FALSE
chr15	29328500	29329000	CD4 Naive	APBA2	0	0.46572	yes	chr15:29321096-29331779	FALSE
chr15	29329000	29329500	CD4 Naive	APBA2	0	0.46572	yes	chr15:29321096-29331779	FALSE
chr15	29329500	29330000	CD4 Naive	APBA2	0	0.46572	yes	chr15:29321096-29331779	FALSE
chr15	29330000	29330500	CD4 Naive	APBA2	0	0.46572	yes	chr15:29321096-29331779	FALSE
chr15	29330500	29331000	CD4 Naive	APBA2	0	0.46572	yes	chr15:29321096-29331779	FALSE
chr15	29331000	29331500	CD4 Naive	APBA2	0	0.46572	yes	chr15:29321096-29331779	FALSE
chr15	29331500	29332000	CD4 Naive	APBA2	0	0.46572	yes	chr15:29321096-29331779	FALSE
chr15	29332000	29332500	CD4 Naive	APBA2	0	0.46572	yes	chr15:29331779-29332469	FALSE
chr15	29332500	29333000	CD4 Naive	APBA2	0	0.46572	yes	chr15:29332469-29340670	FALSE
chr15	29333000	29333500	CD4 Naive	APBA2	0	0.46572	yes	chr15:29332469-29340670	FALSE
chr15	29333500	29334000	CD4 Naive	APBA2	0	0.46572	yes	chr15:29332469-29340670	FALSE
chr15	29334000	29334500	CD4 Naive	APBA2	0	0.46572	yes	chr15:29332469-29340670	FALSE
chr15	29334500	29335000	CD4 Naive	APBA2	0	0.46572	yes	chr15:29332469-29340670	FALSE
chr15	29335000	29335500	CD4 Naive	APBA2	0	0.46572	yes	chr15:29332469-29340670	FALSE
chr15	29335500	29336000	CD4 Naive	APBA2	0	0.46572	yes	chr15:29332469-29340670	FALSE
chr15	29336000	29336500	CD4 Naive	APBA2	0	0.46572	yes	chr15:29332469-29340670	FALSE
chr15	29336500	29337000	CD4 Naive	APBA2	0	0.46572	yes	chr15:29332469-29340670	FALSE
chr15	29337000	29337500	CD4 Naive	APBA2	0	0.46572	yes	chr15:29332469-29340670	FALSE
chr15	29337500	29338000	CD4 Naive	APBA2	0.0100468	0.46572	yes	chr15:29332469-29340670	FALSE
chr15	29338000	29338500	CD4 Naive	APBA2	0	0.46572	yes	chr15:29332469-29340670	FALSE
chr15	29338500	29339000	CD4 Naive	APBA2	0	0.46572	yes	chr15:29332469-29340670	FALSE
chr15	29339000	29339500	CD4 Naive	APBA2	0	0.46572	yes	chr15:29332469-29340670	FALSE
chr15	29339500	29340000	CD4 Naive	APBA2	0	0.46572	yes	chr15:29332469-29340670	FALSE
chr15	29340000	29340500	CD4 Naive	APBA2	0	0.46572	yes	chr15:29332469-29340670	FALSE
chr15	29340500	29341000	CD4 Naive	APBA2	0	0.46572	yes	chr15:29332469-29340670	FALSE
chr15	29341000	29341500	CD4 Naive	APBA2	0	0.46572	yes	chr15:29340839-29341945	FALSE
chr15	29341500	29342000	CD4 Naive	APBA2	0	0.46572	yes	chr15:29340839-29341945	FALSE
chr15	29342000	29342500	CD4 Naive	APBA2	0	0.46572	yes	chr15:29341945-29342326	FALSE
chr15	29342500	29343000	CD4 Naive	APBA2	0	0.46572	yes	chr15:29342326-29346702	FALSE
chr15	29343000	29343500	CD4 Naive	APBA2	0	0.46572	yes	chr15:29342326-29346702	FALSE
chr15	29343500	29344000	CD4 Naive	APBA2	0	0.46572	yes	chr15:29342326-29346702	FALSE
chr15	29344000	29344500	CD4 Naive	APBA2	0	0.46572	yes	chr15:29342326-29346702	FALSE
chr15	29344500	29345000	CD4 Naive	APBA2	0	0.46572	yes	chr15:29342326-29346702	FALSE
chr15	29345000	29345500	CD4 Naive	APBA2	0	0.46572	yes	chr15:29342326-29346702	FALSE
chr15	29345500	29346000	CD4 Naive	APBA2	0	0.46572	yes	chr15:29342326-29346702	FALSE
chr15	29346000	29346500	CD4 Naive	APBA2	0	0.46572	yes	chr15:29342326-29346702	FALSE
chr15	29346500	29347000	CD4 Naive	APBA2	0	0.46572	yes	chr15:29342326-29346702	FALSE
chr15	29347000	29347500	CD4 Naive	APBA2	0	0.46572	yes	chr15:29346702-29347434	FALSE
chr15	29347500	29348000	CD4 Naive	APBA2	0	0.46572	yes	chr15:29347434-29355428	FALSE
chr15	29348000	29348500	CD4 Naive	APBA2	0	0.46572	yes	chr15:29347434-29355428	FALSE
chr15	29348500	29349000	CD4 Naive	APBA2	0	0.46572	yes	chr15:29347434-29355428	FALSE
chr15	29349000	29349500	CD4 Naive	APBA2	0	0.46572	yes	chr15:29347434-29355428	FALSE
chr15	29349500	29350000	CD4 Naive	APBA2	0	0.46572	yes	chr15:29347434-29355428	FALSE
chr15	29350000	29350500	CD4 Naive	APBA2	0	0.46572	yes	chr15:29347434-29355428	FALSE
chr15	29350500	29351000	CD4 Naive	APBA2	0	0.46572	yes	chr15:29347434-29355428	FALSE
chr15	29351000	29351500	CD4 Naive	APBA2	0	0.46572	yes	chr15:29347434-29355428	FALSE
chr15	29351500	29352000	CD4 Naive	APBA2	0	0.46572	yes	chr15:29347434-29355428	FALSE
chr15	29352000	29352500	CD4 Naive	APBA2	0	0.46572	yes	chr15:29347434-29355428	FALSE
chr15	29352500	29353000	CD4 Naive	APBA2	0	0.46572	yes	chr15:29347434-29355428	FALSE
chr15	29353000	29353500	CD4 Naive	APBA2	0	0.46572	yes	chr15:29347434-29355428	FALSE
chr15	29353500	29354000	CD4 Naive	APBA2	0	0.46572	yes	chr15:29347434-29355428	FALSE
chr15	29354000	29354500	CD4 Naive	APBA2	0	0.46572	yes	chr15:29347434-29355428	FALSE
chr15	29354500	29355000	CD4 Naive	APBA2	0	0.46572	yes	chr15:29347434-29355428	FALSE
chr15	29355000	29355500	CD4 Naive	APBA2	0	0.46572	yes	chr15:29347434-29355428	FALSE
chr15	29355500	29356000	CD4 Naive	APBA2	0	0.46572	yes	chr15:29355428-29361280	FALSE
chr15	29356000	29356500	CD4 Naive	APBA2	0	0.46572	yes	chr15:29355428-29361280	FALSE
chr15	29356500	29357000	CD4 Naive	APBA2	0	0.46572	yes	chr15:29355428-29361280	FALSE
chr15	29357000	29357500	CD4 Naive	APBA2	0	0.46572	yes	chr15:29355428-29361280	FALSE
chr15	29357500	29358000	CD4 Naive	APBA2	0	0.46572	yes	chr15:29355428-29361280	FALSE
chr15	29358000	29358500	CD4 Naive	APBA2	0	0.46572	yes	chr15:29355428-29361280	FALSE
chr15	29358500	29359000	CD4 Naive	APBA2	0	0.46572	yes	chr15:29355428-29361280	FALSE
chr15	29359000	29359500	CD4 Naive	APBA2	0	0.46572	yes	chr15:29355428-29361280	FALSE
chr15	29359500	29360000	CD4 Naive	APBA2	0	0.46572	yes	chr15:29355428-29361280	FALSE
chr15	29360000	29360500	CD4 Naive	APBA2	0	0.46572	yes	chr15:29355428-29361280	FALSE
chr15	29360500	29361000	CD4 Naive	APBA2	0	0.46572	yes	chr15:29355428-29361280	FALSE
chr15	29361000	29361500	CD4 Naive	APBA2	0	0.46572	yes	chr15:29355428-29361280	FALSE
chr15	29361500	29362000	CD4 Naive	APBA2	0	0.46572	yes	chr15:29361280-29361899	FALSE
chr15	29362000	29362500	CD4 Naive	APBA2	0	0.46572	yes	chr15:29361899-29362226	FALSE
chr15	29362500	29363000	CD4 Naive	APBA2	0	0.46572	yes	chr15:29362226-29363127	FALSE
chr15	29363000	29363500	CD4 Naive	APBA2	0	0.46572	yes	chr15:29362226-29363127	FALSE
chr15	29363500	29364000	CD4 Naive	APBA2	0	0.46572	yes	chr15:29363127-29363541	FALSE
chr15	29364000	29364500	CD4 Naive	APBA2	0	0.46572	yes	chr15:29363541-29369319	FALSE
chr15	29364500	29365000	CD4 Naive	APBA2	0	0.46572	yes	chr15:29363541-29369319	FALSE
chr15	29365000	29365500	CD4 Naive	APBA2	0	0.46572	yes	chr15:29363541-29369319	FALSE
chr15	29365500	29366000	CD4 Naive	APBA2	0	0.46572	yes	chr15:29363541-29369319	FALSE
chr15	29366000	29366500	CD4 Naive	APBA2	0	0.46572	yes	chr15:29363541-29369319	FALSE
chr15	29366500	29367000	CD4 Naive	APBA2	0	0.46572	yes	chr15:29363541-29369319	FALSE
chr15	29367000	29367500	CD4 Naive	APBA2	0	0.46572	yes	chr15:29363541-29369319	FALSE
chr15	29367500	29368000	CD4 Naive	APBA2	0	0.46572	yes	chr15:29363541-29369319	FALSE
chr15	29368000	29368500	CD4 Naive	APBA2	0	0.46572	yes	chr15:29363541-29369319	FALSE
chr15	28634000	28634500	CD8 Naive	APBA2	0	0.46572	no
chr15	28634500	28635000	CD8 Naive	APBA2	0	0.46572	no
chr15	28635000	28635500	CD8 Naive	APBA2	0	0.46572	no
chr15	28635500	28636000	CD8 Naive	APBA2	0	0.46572	no
chr15	28636000	28636500	CD8 Naive	APBA2	0	0.46572	no
chr15	28636500	28637000	CD8 Naive	APBA2	0	0.46572	no
chr15	28637000	28637500	CD8 Naive	APBA2	0	0.46572	no
chr15	28637500	28638000	CD8 Naive	APBA2	0	0.46572	no
chr15	28638000	28638500	CD8 Naive	APBA2	0	0.46572	no
chr15	28638500	28639000	CD8 Naive	APBA2	0	0.46572	no
chr15	28639000	28639500	CD8 Naive	APBA2	0	0.46572	no
chr15	28639500	28640000	CD8 Naive	APBA2	0	0.46572	no
chr15	28640000	28640500	CD8 Naive	APBA2	0	0.46572	no
chr15	28640500	28641000	CD8 Naive	APBA2	0	0.46572	no
chr15	28641000	28641500	CD8 Naive	APBA2	0	0.46572	no
chr15	28641500	28642000	CD8 Naive	APBA2	0	0.46572	no
chr15	28642000	28642500	CD8 Naive	APBA2	0	0.46572	no
chr15	28642500	28643000	CD8 Naive	APBA2	0	0.46572	no
chr15	28643000	28643500	CD8 Naive	APBA2	0	0.46572	no
chr15	28643500	28644000	CD8 Naive	APBA2	0	0.46572	no
chr15	28644000	28644500	CD8 Naive	APBA2	0	0.46572	no
chr15	28644500	28645000	CD8 Naive	APBA2	0	0.46572	yes	chr15:28644796-28648149	FALSE
chr15	28645000	28645500	CD8 Naive	APBA2	0	0.46572	yes	chr15:28644796-28648149	FALSE
chr15	28645500	28646000	CD8 Naive	APBA2	0	0.46572	yes	chr15:28644796-28648149	FALSE
chr15	28646000	28646500	CD8 Naive	APBA2	0	0.46572	yes	chr15:28644796-28648149	FALSE
chr15	28646500	28647000	CD8 Naive	APBA2	0	0.46572	yes	chr15:28644796-28648149	FALSE
chr15	28647000	28647500	CD8 Naive	APBA2	0	0.46572	yes	chr15:28644796-28648149	FALSE
chr15	28647500	28648000	CD8 Naive	APBA2	0	0.46572	yes	chr15:28644796-28648149	FALSE
chr15	28648000	28648500	CD8 Naive	APBA2	0	0.46572	yes	chr15:28644796-28648149	FALSE
chr15	28648500	28649000	CD8 Naive	APBA2	0	0.46572	no
chr15	28649000	28649500	CD8 Naive	APBA2	0	0.46572	no
chr15	28649500	28650000	CD8 Naive	APBA2	0	0.46572	no
chr15	28650000	28650500	CD8 Naive	APBA2	0	0.46572	no
chr15	28650500	28651000	CD8 Naive	APBA2	0	0.46572	no
chr15	28651000	28651500	CD8 Naive	APBA2	0	0.46572	no
chr15	28651500	28652000	CD8 Naive	APBA2	0	0.46572	no
chr15	28652000	28652500	CD8 Naive	APBA2	0	0.46572	no
chr15	28652500	28653000	CD8 Naive	APBA2	0	0.46572	no
chr15	28653000	28653500	CD8 Naive	APBA2	0	0.46572	no
chr15	28653500	28654000	CD8 Naive	APBA2	0	0.46572	no
chr15	28654000	28654500	CD8 Naive	APBA2	0	0.46572	no
chr15	28654500	28655000	CD8 Naive	APBA2	0	0.46572	no
chr15	28655000	28655500	CD8 Naive	APBA2	0	0.46572	no
chr15	28655500	28656000	CD8 Naive	APBA2	0	0.46572	no
chr15	28656000	28656500	CD8 Naive	APBA2	0	0.46572	no
chr15	28656500	28657000	CD8 Naive	APBA2	0	0.46572	no
chr15	28657000	28657500	CD8 Naive	APBA2	0	0.46572	no
chr15	28657500	28658000	CD8 Naive	APBA2	0	0.46572	no
chr15	28658000	28658500	CD8 Naive	APBA2	0	0.46572	no
chr15	28658500	28659000	CD8 Naive	APBA2	0	0.46572	no
chr15	28659000	28659500	CD8 Naive	APBA2	0	0.46572	no
chr15	28659500	28660000	CD8 Naive	APBA2	0	0.46572	no
chr15	28660000	28660500	CD8 Naive	APBA2	0	0.46572	no
chr15	28660500	28661000	CD8 Naive	APBA2	0	0.46572	no
chr15	28661000	28661500	CD8 Naive	APBA2	0	0.46572	no
chr15	28661500	28662000	CD8 Naive	APBA2	0	0.46572	no
chr15	28662000	28662500	CD8 Naive	APBA2	0	0.46572	no
chr15	28662500	28663000	CD8 Naive	APBA2	0	0.46572	no
chr15	28663000	28663500	CD8 Naive	APBA2	0	0.46572	no
chr15	28663500	28664000	CD8 Naive	APBA2	0	0.46572	no
chr15	28664000	28664500	CD8 Naive	APBA2	0	0.46572	no
chr15	28664500	28665000	CD8 Naive	APBA2	0	0.46572	no
chr15	28665000	28665500	CD8 Naive	APBA2	0	0.46572	no
chr15	28665500	28666000	CD8 Naive	APBA2	0	0.46572	no
chr15	28666000	28666500	CD8 Naive	APBA2	0	0.46572	no
chr15	28666500	28667000	CD8 Naive	APBA2	0	0.46572	no
chr15	28667000	28667500	CD8 Naive	APBA2	0	0.46572	no
chr15	28667500	28668000	CD8 Naive	APBA2	0	0.46572	no
chr15	28668000	28668500	CD8 Naive	APBA2	0	0.46572	no
chr15	28668500	28669000	CD8 Naive	APBA2	0	0.46572	no
chr15	28669000	28669500	CD8 Naive	APBA2	0	0.46572	no
chr15	28669500	28670000	CD8 Naive	APBA2	0	0.46572	no
chr15	28670000	28670500	CD8 Naive	APBA2	0	0.46572	no
chr15	28670500	28671000	CD8 Naive	APBA2	0	0.46572	no
chr15	28671000	28671500	CD8 Naive	APBA2	0	0.46572	no
chr15	28671500	28672000	CD8 Naive	APBA2	0	0.46572	no
chr15	28672000	28672500	CD8 Naive	APBA2	0	0.46572	no
chr15	28672500	28673000	CD8 Naive	APBA2	0	0.46572	no
chr15	28673000	28673500	CD8 Naive	APBA2	0	0.46572	no
chr15	28673500	28674000	CD8 Naive	APBA2	0	0.46572	no
chr15	28674000	28674500	CD8 Naive	APBA2	0	0.46572	no
chr15	28674500	28675000	CD8 Naive	APBA2	0	0.46572	no
chr15	28675000	28675500	CD8 Naive	APBA2	0	0.46572	no
chr15	28675500	28676000	CD8 Naive	APBA2	0	0.46572	no
chr15	28676000	28676500	CD8 Naive	APBA2	0	0.46572	no
chr15	28676500	28677000	CD8 Naive	APBA2	0	0.46572	no
chr15	28677000	28677500	CD8 Naive	APBA2	0	0.46572	no
chr15	28677500	28678000	CD8 Naive	APBA2	0	0.46572	no
chr15	28678000	28678500	CD8 Naive	APBA2	0	0.46572	no
chr15	28678500	28679000	CD8 Naive	APBA2	0	0.46572	no
chr15	28679000	28679500	CD8 Naive	APBA2	0	0.46572	no
chr15	28679500	28680000	CD8 Naive	APBA2	0	0.46572	yes	chr15:28679651-28681717	FALSE
chr15	28680000	28680500	CD8 Naive	APBA2	0	0.46572	yes	chr15:28679651-28681717	FALSE
chr15	28680500	28681000	CD8 Naive	APBA2	0	0.46572	yes	chr15:28679651-28681717	FALSE
chr15	28681000	28681500	CD8 Naive	APBA2	0	0.46572	yes	chr15:28679651-28681717	FALSE
chr15	28681500	28682000	CD8 Naive	APBA2	0	0.46572	yes	chr15:28679651-28681717	FALSE
chr15	28682000	28682500	CD8 Naive	APBA2	0	0.46572	no
chr15	28682500	28683000	CD8 Naive	APBA2	0	0.46572	no
chr15	28683000	28683500	CD8 Naive	APBA2	0	0.46572	yes	chr15:28683357-28683820	FALSE
chr15	28683500	28684000	CD8 Naive	APBA2	0	0.46572	yes	chr15:28683357-28683820	FALSE
chr15	28684000	28684500	CD8 Naive	APBA2	0	0.46572	yes	chr15:28683820-28688026	FALSE
chr15	28684500	28685000	CD8 Naive	APBA2	0	0.46572	yes	chr15:28683820-28688026	FALSE
chr15	28685000	28685500	CD8 Naive	APBA2	0	0.46572	yes	chr15:28683820-28688026	FALSE
chr15	28685500	28686000	CD8 Naive	APBA2	0	0.46572	yes	chr15:28683820-28688026	FALSE
chr15	28686000	28686500	CD8 Naive	APBA2	0	0.46572	yes	chr15:28683820-28688026	FALSE
chr15	28686500	28687000	CD8 Naive	APBA2	0	0.46572	yes	chr15:28683820-28688026	FALSE
chr15	28687000	28687500	CD8 Naive	APBA2	0	0.46572	yes	chr15:28683820-28688026	FALSE
chr15	28687500	28688000	CD8 Naive	APBA2	0	0.46572	yes	chr15:28683820-28688026	FALSE
chr15	28688000	28688500	CD8 Naive	APBA2	0	0.46572	yes	chr15:28683820-28688026	FALSE
chr15	28688500	28689000	CD8 Naive	APBA2	0	0.46572	no
chr15	28689000	28689500	CD8 Naive	APBA2	0	0.46572	no
chr15	28689500	28690000	CD8 Naive	APBA2	0	0.46572	no
chr15	28690000	28690500	CD8 Naive	APBA2	0	0.46572	no
chr15	28690500	28691000	CD8 Naive	APBA2	0	0.46572	no
chr15	28691000	28691500	CD8 Naive	APBA2	0	0.46572	no
chr15	28691500	28692000	CD8 Naive	APBA2	0	0.46572	no
chr15	28692000	28692500	CD8 Naive	APBA2	0	0.46572	no
chr15	28692500	28693000	CD8 Naive	APBA2	0	0.46572	no
chr15	28693000	28693500	CD8 Naive	APBA2	0	0.46572	no
chr15	28693500	28694000	CD8 Naive	APBA2	0.237213	0.46572	no
chr15	28694000	28694500	CD8 Naive	APBA2	0	0.46572	no
chr15	28694500	28695000	CD8 Naive	APBA2	0	0.46572	no
chr15	28695000	28695500	CD8 Naive	APBA2	0	0.46572	no
chr15	28695500	28696000	CD8 Naive	APBA2	0	0.46572	no
chr15	28696000	28696500	CD8 Naive	APBA2	0	0.46572	no
chr15	28696500	28697000	CD8 Naive	APBA2	0	0.46572	no
chr15	28697000	28697500	CD8 Naive	APBA2	0	0.46572	no
chr15	28697500	28698000	CD8 Naive	APBA2	0	0.46572	no
chr15	28698000	28698500	CD8 Naive	APBA2	0	0.46572	no
chr15	28698500	28699000	CD8 Naive	APBA2	0	0.46572	no
chr15	28699000	28699500	CD8 Naive	APBA2	0	0.46572	no
chr15	28699500	28700000	CD8 Naive	APBA2	0	0.46572	no
chr15	28700000	28700500	CD8 Naive	APBA2	0	0.46572	no
chr15	28700500	28701000	CD8 Naive	APBA2	0	0.46572	no
chr15	28701000	28701500	CD8 Naive	APBA2	0	0.46572	no
chr15	28701500	28702000	CD8 Naive	APBA2	0	0.46572	no
chr15	28702000	28702500	CD8 Naive	APBA2	0	0.46572	no
chr15	28702500	28703000	CD8 Naive	APBA2	0	0.46572	no
chr15	28703000	28703500	CD8 Naive	APBA2	0	0.46572	no
chr15	28703500	28704000	CD8 Naive	APBA2	0	0.46572	no
chr15	28704000	28704500	CD8 Naive	APBA2	0	0.46572	yes	chr15:28704051-28705166	FALSE
chr15	28704500	28705000	CD8 Naive	APBA2	0	0.46572	yes	chr15:28704051-28705166	FALSE
chr15	28705000	28705500	CD8 Naive	APBA2	0	0.46572	yes	chr15:28704051-28705166	FALSE
chr15	28705500	28706000	CD8 Naive	APBA2	0	0.46572	no
chr15	28706000	28706500	CD8 Naive	APBA2	0	0.46572	no
chr15	28706500	28707000	CD8 Naive	APBA2	0	0.46572	no
chr15	28707000	28707500	CD8 Naive	APBA2	0	0.46572	no
chr15	28707500	28708000	CD8 Naive	APBA2	0	0.46572	no
chr15	28708000	28708500	CD8 Naive	APBA2	0	0.46572	no
chr15	28708500	28709000	CD8 Naive	APBA2	0	0.46572	no
chr15	28709000	28709500	CD8 Naive	APBA2	0	0.46572	no
chr15	28709500	28710000	CD8 Naive	APBA2	0	0.46572	no
chr15	28710000	28710500	CD8 Naive	APBA2	0	0.46572	no
chr15	28710500	28711000	CD8 Naive	APBA2	0	0.46572	no
chr15	28711000	28711500	CD8 Naive	APBA2	0	0.46572	no
chr15	28711500	28712000	CD8 Naive	APBA2	0	0.46572	no
chr15	28712000	28712500	CD8 Naive	APBA2	0	0.46572	no
chr15	28712500	28713000	CD8 Naive	APBA2	0	0.46572	no
chr15	28713000	28713500	CD8 Naive	APBA2	0.00474214	0.46572	no
chr15	28713500	28714000	CD8 Naive	APBA2	0	0.46572	no
chr15	28714000	28714500	CD8 Naive	APBA2	0	0.46572	no
chr15	28714500	28715000	CD8 Naive	APBA2	0	0.46572	yes	chr15:28714512-28717211	FALSE
chr15	28715000	28715500	CD8 Naive	APBA2	0	0.46572	yes	chr15:28714512-28717211	FALSE
chr15	28715500	28716000	CD8 Naive	APBA2	0	0.46572	yes	chr15:28714512-28717211	FALSE
chr15	28716000	28716500	CD8 Naive	APBA2	0	0.46572	yes	chr15:28714512-28717211	FALSE
chr15	28716500	28717000	CD8 Naive	APBA2	0	0.46572	yes	chr15:28714512-28717211	FALSE
chr15	28717000	28717500	CD8 Naive	APBA2	0	0.46572	yes	chr15:28714512-28717211	FALSE
chr15	28717500	28718000	CD8 Naive	APBA2	0	0.46572	yes	chr15:28717211-28722345	FALSE
chr15	28718000	28718500	CD8 Naive	APBA2	0	0.46572	yes	chr15:28717211-28722345	FALSE
chr15	28718500	28719000	CD8 Naive	APBA2	0	0.46572	yes	chr15:28717211-28722345	FALSE
chr15	28719000	28719500	CD8 Naive	APBA2	0	0.46572	yes	chr15:28717211-28722345	FALSE
chr15	28719500	28720000	CD8 Naive	APBA2	0	0.46572	yes	chr15:28717211-28722345	FALSE
chr15	28720000	28720500	CD8 Naive	APBA2	0	0.46572	yes	chr15:28717211-28722345	FALSE
chr15	28720500	28721000	CD8 Naive	APBA2	0	0.46572	yes	chr15:28717211-28722345	FALSE
chr15	28721000	28721500	CD8 Naive	APBA2	0	0.46572	yes	chr15:28717211-28722345	FALSE
chr15	28721500	28722000	CD8 Naive	APBA2	0	0.46572	yes	chr15:28717211-28722345	FALSE
chr15	28722000	28722500	CD8 Naive	APBA2	0	0.46572	yes	chr15:28717211-28722345	FALSE
chr15	28722500	28723000	CD8 Naive	APBA2	0	0.46572	yes	chr15:28722345-28728479	FALSE
chr15	28723000	28723500	CD8 Naive	APBA2	0	0.46572	yes	chr15:28722345-28728479	FALSE
chr15	28723500	28724000	CD8 Naive	APBA2	0	0.46572	yes	chr15:28722345-28728479	FALSE
chr15	28724000	28724500	CD8 Naive	APBA2	0	0.46572	yes	chr15:28722345-28728479	FALSE
chr15	28724500	28725000	CD8 Naive	APBA2	0	0.46572	yes	chr15:28722345-28728479	FALSE
chr15	28725000	28725500	CD8 Naive	APBA2	0	0.46572	yes	chr15:28722345-28728479	FALSE
chr15	28725500	28726000	CD8 Naive	APBA2	0	0.46572	yes	chr15:28722345-28728479	FALSE
chr15	28726000	28726500	CD8 Naive	APBA2	0	0.46572	yes	chr15:28722345-28728479	FALSE
chr15	28726500	28727000	CD8 Naive	APBA2	0.0114085	0.46572	yes	chr15:28722345-28728479	FALSE
chr15	28727000	28727500	CD8 Naive	APBA2	0	0.46572	yes	chr15:28722345-28728479	FALSE
chr15	28727500	28728000	CD8 Naive	APBA2	0.00869471	0.46572	yes	chr15:28722345-28728479	FALSE
chr15	28728000	28728500	CD8 Naive	APBA2	0.0024312	0.46572	yes	chr15:28722345-28728479	FALSE
chr15	28728500	28729000	CD8 Naive	APBA2	0	0.46572	yes	chr15:28728479-28732620	FALSE
chr15	28729000	28729500	CD8 Naive	APBA2	0	0.46572	yes	chr15:28728479-28732620	FALSE
chr15	28729500	28730000	CD8 Naive	APBA2	0	0.46572	yes	chr15:28728479-28732620	FALSE
chr15	28730000	28730500	CD8 Naive	APBA2	0.0628106	0.46572	yes	chr15:28728479-28732620	FALSE
chr15	28730500	28731000	CD8 Naive	APBA2	0	0.46572	yes	chr15:28728479-28732620	FALSE
chr15	28731000	28731500	CD8 Naive	APBA2	0.0236746	0.46572	yes	chr15:28728479-28732620	FALSE
chr15	28731500	28732000	CD8 Naive	APBA2	0	0.46572	yes	chr15:28728479-28732620	FALSE
chr15	28732000	28732500	CD8 Naive	APBA2	0	0.46572	yes	chr15:28728479-28732620	FALSE
chr15	28732500	28733000	CD8 Naive	APBA2	0	0.46572	yes	chr15:28728479-28732620	FALSE
chr15	28733000	28733500	CD8 Naive	APBA2	0	0.46572	yes	chr15:28732620-28738738	FALSE
chr15	28733500	28734000	CD8 Naive	APBA2	0	0.46572	yes	chr15:28732620-28738738	FALSE
chr15	28734000	28734500	CD8 Naive	APBA2	0	0.46572	yes	chr15:28732620-28738738	FALSE
chr15	28734500	28735000	CD8 Naive	APBA2	0.064258	0.46572	yes	chr15:28732620-28738738	FALSE
chr15	28735000	28735500	CD8 Naive	APBA2	0	0.46572	yes	chr15:28732620-28738738	FALSE
chr15	28735500	28736000	CD8 Naive	APBA2	0	0.46572	yes	chr15:28732620-28738738	FALSE
chr15	28736000	28736500	CD8 Naive	APBA2	0.0122522	0.46572	yes	chr15:28732620-28738738	FALSE
chr15	28736500	28737000	CD8 Naive	APBA2	0.0546374	0.46572	yes	chr15:28732620-28738738	FALSE
chr15	28737000	28737500	CD8 Naive	APBA2	0.0503859	0.46572	yes	chr15:28732620-28738738	FALSE
chr15	28737500	28738000	CD8 Naive	APBA2	0.649646	0.46572	yes	chr15:28732620-28738738	FALSE
chr15	28738000	28738500	CD8 Naive	APBA2	0	0.46572	yes	chr15:28732620-28738738	FALSE
chr15	28738500	28739000	CD8 Naive	APBA2	0	0.46572	yes	chr15:28732620-28738738	FALSE
chr15	28739000	28739500	CD8 Naive	APBA2	3.75628	0.46572	yes	chr15:28738989-28741270	FALSE
chr15	28739500	28740000	CD8 Naive	APBA2	0.0979944	0.46572	yes	chr15:28738989-28741270	FALSE
chr15	28740000	28740500	CD8 Naive	APBA2	0.115088	0.46572	yes	chr15:28738989-28741270	FALSE
chr15	28740500	28741000	CD8 Naive	APBA2	0.0507578	0.46572	yes	chr15:28738989-28741270	FALSE
chr15	28741000	28741500	CD8 Naive	APBA2	0	0.46572	yes	chr15:28738989-28741270	FALSE
chr15	28741500	28742000	CD8 Naive	APBA2	0	0.46572	yes	chr15:28741270-28752468	FALSE
chr15	28742000	28742500	CD8 Naive	APBA2	0	0.46572	yes	chr15:28741270-28752468	FALSE
chr15	28742500	28743000	CD8 Naive	APBA2	0	0.46572	yes	chr15:28741270-28752468	FALSE
chr15	28743000	28743500	CD8 Naive	APBA2	0	0.46572	yes	chr15:28741270-28752468	FALSE
chr15	28743500	28744000	CD8 Naive	APBA2	0	0.46572	yes	chr15:28741270-28752468	FALSE
chr15	28744000	28744500	CD8 Naive	APBA2	0	0.46572	yes	chr15:28741270-28752468	FALSE
chr15	28744500	28745000	CD8 Naive	APBA2	0	0.46572	yes	chr15:28741270-28752468	FALSE
chr15	28745000	28745500	CD8 Naive	APBA2	0	0.46572	yes	chr15:28741270-28752468	FALSE
chr15	28745500	28746000	CD8 Naive	APBA2	0	0.46572	yes	chr15:28741270-28752468	FALSE
chr15	28746000	28746500	CD8 Naive	APBA2	0	0.46572	yes	chr15:28741270-28752468	FALSE
chr15	28746500	28747000	CD8 Naive	APBA2	0	0.46572	yes	chr15:28741270-28752468	FALSE
chr15	28747000	28747500	CD8 Naive	APBA2	0	0.46572	yes	chr15:28741270-28752468	FALSE
chr15	28747500	28748000	CD8 Naive	APBA2	0	0.46572	yes	chr15:28741270-28752468	FALSE
chr15	28748000	28748500	CD8 Naive	APBA2	0	0.46572	yes	chr15:28741270-28752468	FALSE
chr15	28748500	28749000	CD8 Naive	APBA2	0	0.46572	yes	chr15:28741270-28752468	FALSE
chr15	28749000	28749500	CD8 Naive	APBA2	0	0.46572	yes	chr15:28741270-28752468	FALSE
chr15	28749500	28750000	CD8 Naive	APBA2	0	0.46572	yes	chr15:28741270-28752468	FALSE
chr15	28750000	28750500	CD8 Naive	APBA2	0	0.46572	yes	chr15:28741270-28752468	FALSE
chr15	28750500	28751000	CD8 Naive	APBA2	0	0.46572	yes	chr15:28741270-28752468	FALSE
chr15	28751000	28751500	CD8 Naive	APBA2	0	0.46572	yes	chr15:28741270-28752468	FALSE
chr15	28751500	28752000	CD8 Naive	APBA2	0	0.46572	yes	chr15:28741270-28752468	FALSE
chr15	28752000	28752500	CD8 Naive	APBA2	0	0.46572	yes	chr15:28741270-28752468	FALSE
chr15	28752500	28753000	CD8 Naive	APBA2	0	0.46572	yes	chr15:28752468-28760639	FALSE
chr15	28753000	28753500	CD8 Naive	APBA2	0	0.46572	yes	chr15:28752468-28760639	FALSE
chr15	28753500	28754000	CD8 Naive	APBA2	0	0.46572	yes	chr15:28752468-28760639	FALSE
chr15	28754000	28754500	CD8 Naive	APBA2	0	0.46572	yes	chr15:28752468-28760639	FALSE
chr15	28754500	28755000	CD8 Naive	APBA2	0	0.46572	yes	chr15:28752468-28760639	FALSE
chr15	28755000	28755500	CD8 Naive	APBA2	0	0.46572	yes	chr15:28752468-28760639	FALSE
chr15	28755500	28756000	CD8 Naive	APBA2	0	0.46572	yes	chr15:28752468-28760639	FALSE
chr15	28756000	28756500	CD8 Naive	APBA2	0	0.46572	yes	chr15:28752468-28760639	FALSE
chr15	28756500	28757000	CD8 Naive	APBA2	0	0.46572	yes	chr15:28752468-28760639	FALSE
chr15	28757000	28757500	CD8 Naive	APBA2	0	0.46572	yes	chr15:28752468-28760639	FALSE
chr15	28757500	28758000	CD8 Naive	APBA2	0	0.46572	yes	chr15:28752468-28760639	FALSE
chr15	28758000	28758500	CD8 Naive	APBA2	0	0.46572	yes	chr15:28752468-28760639	FALSE
chr15	28758500	28759000	CD8 Naive	APBA2	0	0.46572	yes	chr15:28752468-28760639	FALSE
chr15	28759000	28759500	CD8 Naive	APBA2	0	0.46572	yes	chr15:28752468-28760639	FALSE
chr15	28759500	28760000	CD8 Naive	APBA2	0	0.46572	yes	chr15:28752468-28760639	FALSE
chr15	28760000	28760500	CD8 Naive	APBA2	0	0.46572	yes	chr15:28752468-28760639	FALSE
chr15	28760500	28761000	CD8 Naive	APBA2	0	0.46572	yes	chr15:28752468-28760639	FALSE
chr15	28761000	28761500	CD8 Naive	APBA2	0	0.46572	yes	chr15:28760639-28763648	FALSE
chr15	28761500	28762000	CD8 Naive	APBA2	0	0.46572	yes	chr15:28760639-28763648	FALSE
chr15	28762000	28762500	CD8 Naive	APBA2	0	0.46572	yes	chr15:28760639-28763648	FALSE
chr15	28762500	28763000	CD8 Naive	APBA2	0	0.46572	yes	chr15:28760639-28763648	FALSE
chr15	28763000	28763500	CD8 Naive	APBA2	0.0273369	0.46572	yes	chr15:28760639-28763648	FALSE
chr15	28763500	28764000	CD8 Naive	APBA2	0	0.46572	yes	chr15:28760639-28763648	FALSE
chr15	28764000	28764500	CD8 Naive	APBA2	0	0.46572	yes	chr15:28763648-28768124	FALSE
chr15	28764500	28765000	CD8 Naive	APBA2	0	0.46572	yes	chr15:28763648-28768124	FALSE
chr15	28765000	28765500	CD8 Naive	APBA2	0	0.46572	yes	chr15:28763648-28768124	FALSE
chr15	28765500	28766000	CD8 Naive	APBA2	0	0.46572	yes	chr15:28763648-28768124	FALSE
chr15	28766000	28766500	CD8 Naive	APBA2	0	0.46572	yes	chr15:28763648-28768124	FALSE
chr15	28766500	28767000	CD8 Naive	APBA2	0	0.46572	yes	chr15:28763648-28768124	FALSE
chr15	28767000	28767500	CD8 Naive	APBA2	0	0.46572	yes	chr15:28763648-28768124	FALSE
chr15	28767500	28768000	CD8 Naive	APBA2	0	0.46572	yes	chr15:28763648-28768124	FALSE
chr15	28768000	28768500	CD8 Naive	APBA2	0	0.46572	yes	chr15:28763648-28768124	FALSE
chr15	28768500	28769000	CD8 Naive	APBA2	0	0.46572	no
chr15	28769000	28769500	CD8 Naive	APBA2	0	0.46572	no
chr15	28769500	28770000	CD8 Naive	APBA2	0	0.46572	no
chr15	28770000	28770500	CD8 Naive	APBA2	0	0.46572	no
chr15	28770500	28771000	CD8 Naive	APBA2	0	0.46572	no
chr15	28771000	28771500	CD8 Naive	APBA2	0	0.46572	no
chr15	28771500	28772000	CD8 Naive	APBA2	0	0.46572	no
chr15	28772000	28772500	CD8 Naive	APBA2	0	0.46572	no
chr15	28772500	28773000	CD8 Naive	APBA2	0	0.46572	no
chr15	28773000	28773500	CD8 Naive	APBA2	0	0.46572	no
chr15	28773500	28774000	CD8 Naive	APBA2	0	0.46572	no
chr15	28774000	28774500	CD8 Naive	APBA2	0	0.46572	no
chr15	28774500	28775000	CD8 Naive	APBA2	0	0.46572	no
chr15	28775000	28775500	CD8 Naive	APBA2	0	0.46572	no
chr15	28775500	28776000	CD8 Naive	APBA2	0	0.46572	no
chr15	28776000	28776500	CD8 Naive	APBA2	0	0.46572	no
chr15	28776500	28777000	CD8 Naive	APBA2	0	0.46572	no
chr15	28777000	28777500	CD8 Naive	APBA2	0	0.46572	no
chr15	28777500	28778000	CD8 Naive	APBA2	0	0.46572	yes	chr15:28777914-28780012	TRUE
chr15	28778000	28778500	CD8 Naive	APBA2	0	0.46572	yes	chr15:28777914-28780012	TRUE
chr15	28778500	28779000	CD8 Naive	APBA2	0	0.46572	yes	chr15:28777914-28780012	TRUE
chr15	28779000	28779500	CD8 Naive	APBA2	0	0.46572	yes	chr15:28777914-28780012	TRUE
chr15	28779500	28780000	CD8 Naive	APBA2	0	0.46572	yes	chr15:28777914-28780012	TRUE
chr15	28780000	28780500	CD8 Naive	APBA2	0	0.46572	yes	chr15:28777914-28780012	TRUE
chr15	28780500	28781000	CD8 Naive	APBA2	0	0.46572	yes	chr15:28780396-28788324	TRUE
chr15	28781000	28781500	CD8 Naive	APBA2	0	0.46572	yes	chr15:28780396-28788324	TRUE
chr15	28781500	28782000	CD8 Naive	APBA2	0	0.46572	yes	chr15:28780396-28788324	TRUE
chr15	28782000	28782500	CD8 Naive	APBA2	0	0.46572	yes	chr15:28780396-28788324	TRUE
chr15	28782500	28783000	CD8 Naive	APBA2	0	0.46572	yes	chr15:28780396-28788324	TRUE
chr15	28783000	28783500	CD8 Naive	APBA2	0.08136	0.46572	yes	chr15:28780396-28788324	TRUE
chr15	28783500	28784000	CD8 Naive	APBA2	0.264135	0.46572	yes	chr15:28780396-28788324	TRUE
chr15	28784000	28784500	CD8 Naive	APBA2	0.0119517	0.46572	yes	chr15:28780396-28788324	TRUE
chr15	28784500	28785000	CD8 Naive	APBA2	0	0.46572	yes	chr15:28780396-28788324	TRUE
chr15	28785000	28785500	CD8 Naive	APBA2	0	0.46572	yes	chr15:28780396-28788324	TRUE
chr15	28785500	28786000	CD8 Naive	APBA2	0	0.46572	yes	chr15:28780396-28788324	TRUE
chr15	28786000	28786500	CD8 Naive	APBA2	0	0.46572	yes	chr15:28780396-28788324	TRUE
chr15	28786500	28787000	CD8 Naive	APBA2	0	0.46572	yes	chr15:28780396-28788324	TRUE
chr15	28787000	28787500	CD8 Naive	APBA2	0	0.46572	yes	chr15:28780396-28788324	TRUE
chr15	28787500	28788000	CD8 Naive	APBA2	0	0.46572	yes	chr15:28780396-28788324	TRUE
chr15	28788000	28788500	CD8 Naive	APBA2	0	0.46572	yes	chr15:28780396-28788324	TRUE
chr15	28788500	28789000	CD8 Naive	APBA2	0.318601	0.46572	yes	chr15:28788324-28789655	TRUE
chr15	28789000	28789500	CD8 Naive	APBA2	0	0.46572	yes	chr15:28788324-28789655	TRUE
chr15	28789500	28790000	CD8 Naive	APBA2	0	0.46572	yes	chr15:28788324-28789655	TRUE
chr15	28790000	28790500	CD8 Naive	APBA2	0	0.46572	yes	chr15:28789655-28790993	TRUE
chr15	28790500	28791000	CD8 Naive	APBA2	0	0.46572	yes	chr15:28789655-28790993	TRUE
chr15	28791000	28791500	CD8 Naive	APBA2	0	0.46572	yes	chr15:28790993-28791670	TRUE
chr15	28791500	28792000	CD8 Naive	APBA2	0	0.46572	yes	chr15:28790993-28791670	TRUE
chr15	28792000	28792500	CD8 Naive	APBA2	0	0.46572	yes	chr15:28791870-28794391	FALSE
chr15	28792500	28793000	CD8 Naive	APBA2	0	0.46572	yes	chr15:28791870-28794391	FALSE
chr15	28793000	28793500	CD8 Naive	APBA2	0	0.46572	yes	chr15:28791870-28794391	FALSE
chr15	28793500	28794000	CD8 Naive	APBA2	0	0.46572	yes	chr15:28791870-28794391	FALSE
chr15	28794000	28794500	CD8 Naive	APBA2	0.0320458	0.46572	yes	chr15:28791870-28794391	FALSE
chr15	28794500	28795000	CD8 Naive	APBA2	0	0.46572	yes	chr15:28794391-28802734	FALSE
chr15	28795000	28795500	CD8 Naive	APBA2	0	0.46572	yes	chr15:28794391-28802734	FALSE
chr15	28795500	28796000	CD8 Naive	APBA2	0	0.46572	yes	chr15:28794391-28802734	FALSE
chr15	28796000	28796500	CD8 Naive	APBA2	0	0.46572	yes	chr15:28794391-28802734	FALSE
chr15	28796500	28797000	CD8 Naive	APBA2	0	0.46572	yes	chr15:28794391-28802734	FALSE
chr15	28797000	28797500	CD8 Naive	APBA2	0	0.46572	yes	chr15:28794391-28802734	FALSE
chr15	28797500	28798000	CD8 Naive	APBA2	0	0.46572	yes	chr15:28794391-28802734	FALSE
chr15	28798000	28798500	CD8 Naive	APBA2	0	0.46572	yes	chr15:28794391-28802734	FALSE
chr15	28798500	28799000	CD8 Naive	APBA2	0	0.46572	yes	chr15:28794391-28802734	FALSE
chr15	28799000	28799500	CD8 Naive	APBA2	0	0.46572	yes	chr15:28794391-28802734	FALSE
chr15	28799500	28800000	CD8 Naive	APBA2	0	0.46572	yes	chr15:28794391-28802734	FALSE
chr15	28800000	28800500	CD8 Naive	APBA2	0	0.46572	yes	chr15:28794391-28802734	FALSE
chr15	28800500	28801000	CD8 Naive	APBA2	0	0.46572	yes	chr15:28794391-28802734	FALSE
chr15	28801000	28801500	CD8 Naive	APBA2	0	0.46572	yes	chr15:28794391-28802734	FALSE
chr15	28801500	28802000	CD8 Naive	APBA2	0	0.46572	yes	chr15:28794391-28802734	FALSE
chr15	28802000	28802500	CD8 Naive	APBA2	0	0.46572	yes	chr15:28794391-28802734	FALSE
chr15	28802500	28803000	CD8 Naive	APBA2	0	0.46572	yes	chr15:28794391-28802734	FALSE
chr15	28803000	28803500	CD8 Naive	APBA2	0	0.46572	yes	chr15:28802734-28808701	FALSE
chr15	28803500	28804000	CD8 Naive	APBA2	0	0.46572	yes	chr15:28802734-28808701	FALSE
chr15	28804000	28804500	CD8 Naive	APBA2	0	0.46572	yes	chr15:28802734-28808701	FALSE
chr15	28804500	28805000	CD8 Naive	APBA2	0	0.46572	yes	chr15:28802734-28808701	FALSE
chr15	28805000	28805500	CD8 Naive	APBA2	0	0.46572	yes	chr15:28802734-28808701	FALSE
chr15	28805500	28806000	CD8 Naive	APBA2	0	0.46572	yes	chr15:28802734-28808701	FALSE
chr15	28806000	28806500	CD8 Naive	APBA2	0	0.46572	yes	chr15:28802734-28808701	FALSE
chr15	28806500	28807000	CD8 Naive	APBA2	0	0.46572	yes	chr15:28802734-28808701	FALSE
chr15	28807000	28807500	CD8 Naive	APBA2	0	0.46572	yes	chr15:28802734-28808701	FALSE
chr15	28807500	28808000	CD8 Naive	APBA2	0	0.46572	yes	chr15:28802734-28808701	FALSE
chr15	28808000	28808500	CD8 Naive	APBA2	0	0.46572	yes	chr15:28802734-28808701	FALSE
chr15	28808500	28809000	CD8 Naive	APBA2	0.0922771	0.46572	yes	chr15:28802734-28808701	FALSE
chr15	28809000	28809500	CD8 Naive	APBA2	0	0.46572	yes	chr15:28808701-28812087	FALSE
chr15	28809500	28810000	CD8 Naive	APBA2	0	0.46572	yes	chr15:28808701-28812087	FALSE
chr15	28810000	28810500	CD8 Naive	APBA2	0	0.46572	yes	chr15:28808701-28812087	FALSE
chr15	28810500	28811000	CD8 Naive	APBA2	0	0.46572	yes	chr15:28808701-28812087	FALSE
chr15	28811000	28811500	CD8 Naive	APBA2	0	0.46572	yes	chr15:28808701-28812087	FALSE
chr15	28811500	28812000	CD8 Naive	APBA2	0	0.46572	yes	chr15:28808701-28812087	FALSE
chr15	28812000	28812500	CD8 Naive	APBA2	0.00179811	0.46572	yes	chr15:28808701-28812087	FALSE
chr15	28812500	28813000	CD8 Naive	APBA2	0	0.46572	yes	chr15:28812087-28812846	FALSE
chr15	28813000	28813500	CD8 Naive	APBA2	0	0.46572	yes	chr15:28812889-28817046	FALSE
chr15	28813500	28814000	CD8 Naive	APBA2	0	0.46572	yes	chr15:28812889-28817046	FALSE
chr15	28814000	28814500	CD8 Naive	APBA2	0.00336595	0.46572	yes	chr15:28812889-28817046	FALSE
chr15	28814500	28815000	CD8 Naive	APBA2	0.161485	0.46572	yes	chr15:28812889-28817046	FALSE
chr15	28815000	28815500	CD8 Naive	APBA2	0.181895	0.46572	yes	chr15:28812889-28817046	FALSE
chr15	28815500	28816000	CD8 Naive	APBA2	0	0.46572	yes	chr15:28812889-28817046	FALSE
chr15	28816000	28816500	CD8 Naive	APBA2	0	0.46572	yes	chr15:28812889-28817046	FALSE
chr15	28816500	28817000	CD8 Naive	APBA2	0	0.46572	yes	chr15:28812889-28817046	FALSE
chr15	28817000	28817500	CD8 Naive	APBA2	0	0.46572	yes	chr15:28812889-28817046	FALSE
chr15	28817500	28818000	CD8 Naive	APBA2	0	0.46572	yes	chr15:28817046-28825613	FALSE
chr15	28818000	28818500	CD8 Naive	APBA2	0	0.46572	yes	chr15:28817046-28825613	FALSE
chr15	28818500	28819000	CD8 Naive	APBA2	0.0387758	0.46572	yes	chr15:28817046-28825613	FALSE
chr15	28819000	28819500	CD8 Naive	APBA2	2.74193	0.46572	yes	chr15:28817046-28825613	FALSE
chr15	28819500	28820000	CD8 Naive	APBA2	0.00261799	0.46572	yes	chr15:28817046-28825613	FALSE
chr15	28820000	28820500	CD8 Naive	APBA2	0.0200316	0.46572	yes	chr15:28817046-28825613	FALSE
chr15	28820500	28821000	CD8 Naive	APBA2	0	0.46572	yes	chr15:28817046-28825613	FALSE
chr15	28821000	28821500	CD8 Naive	APBA2	0	0.46572	yes	chr15:28817046-28825613	FALSE
chr15	28821500	28822000	CD8 Naive	APBA2	0	0.46572	yes	chr15:28817046-28825613	FALSE
chr15	28822000	28822500	CD8 Naive	APBA2	0	0.46572	yes	chr15:28817046-28825613	FALSE
chr15	28822500	28823000	CD8 Naive	APBA2	0.038811	0.46572	yes	chr15:28817046-28825613	FALSE
chr15	28823000	28823500	CD8 Naive	APBA2	0	0.46572	yes	chr15:28817046-28825613	FALSE
chr15	28823500	28824000	CD8 Naive	APBA2	0	0.46572	yes	chr15:28817046-28825613	FALSE
chr15	28824000	28824500	CD8 Naive	APBA2	0	0.46572	yes	chr15:28817046-28825613	FALSE
chr15	28824500	28825000	CD8 Naive	APBA2	0	0.46572	yes	chr15:28817046-28825613	FALSE
chr15	28825000	28825500	CD8 Naive	APBA2	0	0.46572	yes	chr15:28817046-28825613	FALSE
chr15	28825500	28826000	CD8 Naive	APBA2	0	0.46572	yes	chr15:28817046-28825613	FALSE
chr15	28826000	28826500	CD8 Naive	APBA2	0	0.46572	yes	chr15:28825613-28829638	FALSE
chr15	28826500	28827000	CD8 Naive	APBA2	0	0.46572	yes	chr15:28825613-28829638	FALSE
chr15	28827000	28827500	CD8 Naive	APBA2	0	0.46572	yes	chr15:28825613-28829638	FALSE
chr15	28827500	28828000	CD8 Naive	APBA2	0	0.46572	yes	chr15:28825613-28829638	FALSE
chr15	28828000	28828500	CD8 Naive	APBA2	0	0.46572	yes	chr15:28825613-28829638	FALSE
chr15	28828500	28829000	CD8 Naive	APBA2	0.0253295	0.46572	yes	chr15:28825613-28829638	FALSE
chr15	28829000	28829500	CD8 Naive	APBA2	0.0280829	0.46572	yes	chr15:28825613-28829638	FALSE
chr15	28829500	28830000	CD8 Naive	APBA2	0	0.46572	yes	chr15:28825613-28829638	FALSE
chr15	28830000	28830500	CD8 Naive	APBA2	0	0.46572	yes	chr15:28829638-28835646	FALSE
chr15	28830500	28831000	CD8 Naive	APBA2	0.0134221	0.46572	yes	chr15:28829638-28835646	FALSE
chr15	28831000	28831500	CD8 Naive	APBA2	0	0.46572	yes	chr15:28829638-28835646	FALSE
chr15	28831500	28832000	CD8 Naive	APBA2	0.536987	0.46572	yes	chr15:28829638-28835646	FALSE
chr15	28832000	28832500	CD8 Naive	APBA2	24.8915	0.46572	yes	chr15:28829638-28835646	FALSE
chr15	28832500	28833000	CD8 Naive	APBA2	9.12074	0.46572	yes	chr15:28829638-28835646	FALSE
chr15	28833000	28833500	CD8 Naive	APBA2	1.37648	0.46572	yes	chr15:28829638-28835646	FALSE
chr15	28833500	28834000	CD8 Naive	APBA2	0	0.46572	yes	chr15:28829638-28835646	FALSE
chr15	28834000	28834500	CD8 Naive	APBA2	0.0030711	0.46572	yes	chr15:28829638-28835646	FALSE
chr15	28834500	28835000	CD8 Naive	APBA2	0	0.46572	yes	chr15:28829638-28835646	FALSE
chr15	28835000	28835500	CD8 Naive	APBA2	0	0.46572	yes	chr15:28829638-28835646	FALSE
chr15	28835500	28836000	CD8 Naive	APBA2	0	0.46572	yes	chr15:28829638-28835646	FALSE
chr15	28836000	28836500	CD8 Naive	APBA2	0	0.46572	yes	chr15:28835646-28838849	FALSE
chr15	28836500	28837000	CD8 Naive	APBA2	0.105517	0.46572	yes	chr15:28835646-28838849	FALSE
chr15	28837000	28837500	CD8 Naive	APBA2	0	0.46572	yes	chr15:28835646-28838849	FALSE
chr15	28837500	28838000	CD8 Naive	APBA2	0	0.46572	yes	chr15:28835646-28838849	FALSE
chr15	28838000	28838500	CD8 Naive	APBA2	0	0.46572	yes	chr15:28835646-28838849	FALSE
chr15	28838500	28839000	CD8 Naive	APBA2	0.152151	0.46572	yes	chr15:28835646-28838849	FALSE
chr15	28839000	28839500	CD8 Naive	APBA2	0.105838	0.46572	yes	chr15:28838849-28840620	FALSE
chr15	28839500	28840000	CD8 Naive	APBA2	0.13018	0.46572	yes	chr15:28838849-28840620	FALSE
chr15	28840000	28840500	CD8 Naive	APBA2	0.00344578	0.46572	yes	chr15:28838849-28840620	FALSE
chr15	28840500	28841000	CD8 Naive	APBA2	0	0.46572	yes	chr15:28838849-28840620	FALSE
chr15	28841000	28841500	CD8 Naive	APBA2	0	0.46572	yes	chr15:28840620-28846825	FALSE
chr15	28841500	28842000	CD8 Naive	APBA2	0	0.46572	yes	chr15:28840620-28846825	FALSE
chr15	28842000	28842500	CD8 Naive	APBA2	0.00913997	0.46572	yes	chr15:28840620-28846825	FALSE
chr15	28842500	28843000	CD8 Naive	APBA2	0	0.46572	yes	chr15:28840620-28846825	FALSE
chr15	28843000	28843500	CD8 Naive	APBA2	0	0.46572	yes	chr15:28840620-28846825	FALSE
chr15	28843500	28844000	CD8 Naive	APBA2	0	0.46572	yes	chr15:28840620-28846825	FALSE
chr15	28844000	28844500	CD8 Naive	APBA2	0	0.46572	yes	chr15:28840620-28846825	FALSE
chr15	28844500	28845000	CD8 Naive	APBA2	0	0.46572	yes	chr15:28840620-28846825	FALSE
chr15	28845000	28845500	CD8 Naive	APBA2	0	0.46572	yes	chr15:28840620-28846825	FALSE
chr15	28845500	28846000	CD8 Naive	APBA2	0	0.46572	yes	chr15:28840620-28846825	FALSE
chr15	28846000	28846500	CD8 Naive	APBA2	0	0.46572	yes	chr15:28840620-28846825	FALSE
chr15	28846500	28847000	CD8 Naive	APBA2	0.0206828	0.46572	yes	chr15:28840620-28846825	FALSE
chr15	28847000	28847500	CD8 Naive	APBA2	0	0.46572	yes	chr15:28846825-28850982	FALSE
chr15	28847500	28848000	CD8 Naive	APBA2	0	0.46572	yes	chr15:28846825-28850982	FALSE
chr15	28848000	28848500	CD8 Naive	APBA2	0	0.46572	yes	chr15:28846825-28850982	FALSE
chr15	28848500	28849000	CD8 Naive	APBA2	0	0.46572	yes	chr15:28846825-28850982	FALSE
chr15	28849000	28849500	CD8 Naive	APBA2	0	0.46572	yes	chr15:28846825-28850982	FALSE
chr15	28849500	28850000	CD8 Naive	APBA2	0	0.46572	yes	chr15:28846825-28850982	FALSE
chr15	28850000	28850500	CD8 Naive	APBA2	0	0.46572	yes	chr15:28846825-28850982	FALSE
chr15	28850500	28851000	CD8 Naive	APBA2	0	0.46572	yes	chr15:28846825-28850982	FALSE
chr15	28851000	28851500	CD8 Naive	APBA2	0	0.46572	yes	chr15:28850982-28853163	FALSE
chr15	28851500	28852000	CD8 Naive	APBA2	0	0.46572	yes	chr15:28850982-28853163	FALSE
chr15	28852000	28852500	CD8 Naive	APBA2	0	0.46572	yes	chr15:28850982-28853163	FALSE
chr15	28852500	28853000	CD8 Naive	APBA2	0.0836392	0.46572	yes	chr15:28850982-28853163	FALSE
chr15	28853000	28853500	CD8 Naive	APBA2	0	0.46572	yes	chr15:28850982-28853163	FALSE
chr15	28853500	28854000	CD8 Naive	APBA2	0	0.46572	yes	chr15:28853163-28854171	FALSE
chr15	28854000	28854500	CD8 Naive	APBA2	0	0.46572	yes	chr15:28853163-28854171	TRUE
chr15	28854500	28855000	CD8 Naive	APBA2	0.00794748	0.46572	yes	chr15:28854171-28864882	TRUE
chr15	28855000	28855500	CD8 Naive	APBA2	0	0.46572	yes	chr15:28854171-28864882	TRUE
chr15	28855500	28856000	CD8 Naive	APBA2	0.173102	0.46572	yes	chr15:28854171-28864882	TRUE
chr15	28856000	28856500	CD8 Naive	APBA2	0	0.46572	yes	chr15:28854171-28864882	TRUE
chr15	28856500	28857000	CD8 Naive	APBA2	0.007708	0.46572	yes	chr15:28854171-28864882	TRUE
chr15	28857000	28857500	CD8 Naive	APBA2	0	0.46572	yes	chr15:28854171-28864882	TRUE
chr15	28857500	28858000	CD8 Naive	APBA2	0	0.46572	yes	chr15:28854171-28864882	TRUE
chr15	28858000	28858500	CD8 Naive	APBA2	0	0.46572	yes	chr15:28854171-28864882	TRUE
chr15	28858500	28859000	CD8 Naive	APBA2	0	0.46572	yes	chr15:28854171-28864882	TRUE
chr15	28859000	28859500	CD8 Naive	APBA2	0	0.46572	yes	chr15:28854171-28864882	TRUE
chr15	28859500	28860000	CD8 Naive	APBA2	0	0.46572	yes	chr15:28854171-28864882	TRUE
chr15	28860000	28860500	CD8 Naive	APBA2	0	0.46572	yes	chr15:28854171-28864882	TRUE
chr15	28860500	28861000	CD8 Naive	APBA2	0	0.46572	yes	chr15:28854171-28864882	TRUE
chr15	28861000	28861500	CD8 Naive	APBA2	0	0.46572	yes	chr15:28854171-28864882	TRUE
chr15	28861500	28862000	CD8 Naive	APBA2	0	0.46572	yes	chr15:28854171-28864882	TRUE
chr15	28862000	28862500	CD8 Naive	APBA2	0.00660147	0.46572	yes	chr15:28854171-28864882	TRUE
chr15	28862500	28863000	CD8 Naive	APBA2	0	0.46572	yes	chr15:28854171-28864882	TRUE
chr15	28863000	28863500	CD8 Naive	APBA2	0	0.46572	yes	chr15:28854171-28864882	TRUE
chr15	28863500	28864000	CD8 Naive	APBA2	0	0.46572	yes	chr15:28854171-28864882	TRUE
chr15	28864000	28864500	CD8 Naive	APBA2	0	0.46572	yes	chr15:28854171-28864882	TRUE
chr15	28864500	28865000	CD8 Naive	APBA2	0	0.46572	yes	chr15:28854171-28864882	TRUE
chr15	28865000	28865500	CD8 Naive	APBA2	0	0.46572	yes	chr15:28864882-28869152	TRUE
chr15	28865500	28866000	CD8 Naive	APBA2	0	0.46572	yes	chr15:28864882-28869152	TRUE
chr15	28866000	28866500	CD8 Naive	APBA2	0.00630587	0.46572	yes	chr15:28864882-28869152	TRUE
chr15	28866500	28867000	CD8 Naive	APBA2	0.0203149	0.46572	yes	chr15:28864882-28869152	TRUE
chr15	28867000	28867500	CD8 Naive	APBA2	0	0.46572	yes	chr15:28864882-28869152	TRUE
chr15	28867500	28868000	CD8 Naive	APBA2	0	0.46572	yes	chr15:28864882-28869152	TRUE
chr15	28868000	28868500	CD8 Naive	APBA2	0	0.46572	yes	chr15:28864882-28869152	TRUE
chr15	28868500	28869000	CD8 Naive	APBA2	0	0.46572	yes	chr15:28864882-28869152	TRUE
chr15	28869000	28869500	CD8 Naive	APBA2	0	0.46572	yes	chr15:28864882-28869152	TRUE
chr15	28869500	28870000	CD8 Naive	APBA2	0	0.46572	yes	chr15:28869152-28893748	TRUE
chr15	28870000	28870500	CD8 Naive	APBA2	0	0.46572	yes	chr15:28869152-28893748	TRUE
chr15	28870500	28871000	CD8 Naive	APBA2	0	0.46572	yes	chr15:28869152-28893748	TRUE
chr15	28871000	28871500	CD8 Naive	APBA2	0	0.46572	yes	chr15:28869152-28893748	TRUE
chr15	28871500	28872000	CD8 Naive	APBA2	0	0.46572	yes	chr15:28869152-28893748	TRUE
chr15	28872000	28872500	CD8 Naive	APBA2	0	0.46572	yes	chr15:28869152-28893748	TRUE
chr15	28872500	28873000	CD8 Naive	APBA2	0.0921794	0.46572	yes	chr15:28869152-28893748	TRUE
chr15	28873000	28873500	CD8 Naive	APBA2	0.047297	0.46572	yes	chr15:28869152-28893748	TRUE
chr15	28873500	28874000	CD8 Naive	APBA2	1.32429	0.46572	yes	chr15:28869152-28893748	TRUE
chr15	28874000	28874500	CD8 Naive	APBA2	0.88002	0.46572	yes	chr15:28869152-28893748	TRUE
chr15	28874500	28875000	CD8 Naive	APBA2	0.16181	0.46572	yes	chr15:28869152-28893748	TRUE
chr15	28875000	28875500	CD8 Naive	APBA2	0.0130417	0.46572	yes	chr15:28869152-28893748	TRUE
chr15	28875500	28876000	CD8 Naive	APBA2	0.215043	0.46572	yes	chr15:28869152-28893748	TRUE
chr15	28876000	28876500	CD8 Naive	APBA2	2.28465	0.46572	yes	chr15:28869152-28893748	TRUE
chr15	28876500	28877000	CD8 Naive	APBA2	0.573844	0.46572	yes	chr15:28869152-28893748	TRUE
chr15	28877000	28877500	CD8 Naive	APBA2	0.91631	0.46572	yes	chr15:28869152-28893748	TRUE
chr15	28877500	28878000	CD8 Naive	APBA2	0	0.46572	yes	chr15:28869152-28893748	TRUE
chr15	28878000	28878500	CD8 Naive	APBA2	0	0.46572	yes	chr15:28869152-28893748	TRUE
chr15	28878500	28879000	CD8 Naive	APBA2	0.0816264	0.46572	yes	chr15:28869152-28893748	TRUE
chr15	28879000	28879500	CD8 Naive	APBA2	0	0.46572	yes	chr15:28869152-28893748	TRUE
chr15	28879500	28880000	CD8 Naive	APBA2	0	0.46572	yes	chr15:28869152-28893748	TRUE
chr15	28880000	28880500	CD8 Naive	APBA2	0.075761	0.46572	yes	chr15:28869152-28893748	TRUE
chr15	28880500	28881000	CD8 Naive	APBA2	0	0.46572	yes	chr15:28869152-28893748	TRUE
chr15	28881000	28881500	CD8 Naive	APBA2	0	0.46572	yes	chr15:28869152-28893748	TRUE
chr15	28881500	28882000	CD8 Naive	APBA2	0.51084	0.46572	yes	chr15:28869152-28893748	TRUE
chr15	28882000	28882500	CD8 Naive	APBA2	0.0795846	0.46572	yes	chr15:28869152-28893748	TRUE
chr15	28882500	28883000	CD8 Naive	APBA2	0.0120129	0.46572	yes	chr15:28869152-28893748	TRUE
chr15	28883000	28883500	CD8 Naive	APBA2	0	0.46572	yes	chr15:28869152-28893748	TRUE
chr15	28883500	28884000	CD8 Naive	APBA2	0	0.46572	yes	chr15:28869152-28893748	TRUE
chr15	28884000	28884500	CD8 Naive	APBA2	0	0.46572	yes	chr15:28869152-28893748	TRUE
chr15	28884500	28885000	CD8 Naive	APBA2	0.456988	0.46572	yes	chr15:28869152-28893748	TRUE
chr15	28885000	28885500	CD8 Naive	APBA2	0.370987	0.46572	yes	chr15:28869152-28893748	TRUE
chr15	28885500	28886000	CD8 Naive	APBA2	8.49362	0.46572	yes	chr15:28869152-28893748	TRUE
chr15	28886000	28886500	CD8 Naive	APBA2	20.5618	0.46572	yes	chr15:28869152-28893748	TRUE
chr15	28886500	28887000	CD8 Naive	APBA2	2.89655	0.46572	yes	chr15:28869152-28893748	TRUE
chr15	28887000	28887500	CD8 Naive	APBA2	1.43816	0.46572	yes	chr15:28869152-28893748	TRUE
chr15	28887500	28888000	CD8 Naive	APBA2	0.522715	0.46572	yes	chr15:28869152-28893748	TRUE
chr15	28888000	28888500	CD8 Naive	APBA2	0.990199	0.46572	yes	chr15:28869152-28893748	TRUE
chr15	28888500	28889000	CD8 Naive	APBA2	3.06063	0.46572	yes	chr15:28869152-28893748	TRUE
chr15	28889000	28889500	CD8 Naive	APBA2	1.83261	0.46572	yes	chr15:28869152-28893748	TRUE
chr15	28889500	28890000	CD8 Naive	APBA2	0.326584	0.46572	yes	chr15:28869152-28893748	TRUE
chr15	28890000	28890500	CD8 Naive	APBA2	1.37152	0.46572	yes	chr15:28869152-28893748	TRUE
chr15	28890500	28891000	CD8 Naive	APBA2	20.813	0.46572	yes	chr15:28869152-28893748	TRUE
chr15	28891000	28891500	CD8 Naive	APBA2	11.0386	0.46572	yes	chr15:28869152-28893748	TRUE
chr15	28891500	28892000	CD8 Naive	APBA2	1.43025	0.46572	yes	chr15:28869152-28893748	TRUE
chr15	28892000	28892500	CD8 Naive	APBA2	0.0638895	0.46572	yes	chr15:28869152-28893748	TRUE
chr15	28892500	28893000	CD8 Naive	APBA2	0.0429658	0.46572	yes	chr15:28869152-28893748	TRUE
chr15	28893000	28893500	CD8 Naive	APBA2	0.0123811	0.46572	yes	chr15:28869152-28893748	TRUE
chr15	28893500	28894000	CD8 Naive	APBA2	0	0.46572	yes	chr15:28869152-28893748	TRUE
chr15	28894000	28894500	CD8 Naive	APBA2	0.0208562	0.46572	yes	chr15:28893748-28897736	FALSE
chr15	28894500	28895000	CD8 Naive	APBA2	0.363297	0.46572	yes	chr15:28893748-28897736	FALSE
chr15	28895000	28895500	CD8 Naive	APBA2	0.109906	0.46572	yes	chr15:28893748-28897736	FALSE
chr15	28895500	28896000	CD8 Naive	APBA2	0	0.46572	yes	chr15:28893748-28897736	FALSE
chr15	28896000	28896500	CD8 Naive	APBA2	0	0.46572	yes	chr15:28893748-28897736	FALSE
chr15	28896500	28897000	CD8 Naive	APBA2	0	0.46572	yes	chr15:28893748-28897736	FALSE
chr15	28897000	28897500	CD8 Naive	APBA2	0.00533224	0.46572	yes	chr15:28893748-28897736	FALSE
chr15	28897500	28898000	CD8 Naive	APBA2	0.0218199	0.46572	yes	chr15:28893748-28897736	FALSE
chr15	28898000	28898500	CD8 Naive	APBA2	0	0.46572	yes	chr15:28897764-28904174	FALSE
[truncated: 245,439+ more rows]

## Sheet: SuppTbl3
Supplementary Table 3: UKBB traits used to calculate enrichment in PBMC, pancreas, and pituitary multiome
trait	description	n
AFib	Atrial fibrillation	349512
AG	Albumin/Globulin ratio	316549
Age_at_Menarche	Age at menarche	188645
Age_at_Menopause	Age at menopause	109110
AID_Combined	Autoimmune disease (Phecode + Self-reported)	293798
Alb	Albumin	317006
ALP	Alkaline phosphatase	345247
ALT	Alanine aminotransferase	345091
ApoA	Apolipoprotein A	315139
ApoB	Apolipoprotein B	343572
AST	Aspartate aminotransferase	343988
Asthma	Asthma	354883
Balding_Type4	Balding Type 4	167000
Baso	Basophil count	350726
BFP	Body fat percentage	354844
BMI	Body mass index	360023
BrC	Breast cancer	343346
BW	Body weight	360153
Ca	Calcium	316888
CAD	Coronary artery disease	360710
Cholelithiasis	Cholelithiasis	358546
CRP	C-reactive protein	344503
DBP	Diastolic blood pressure	360865
Depression_GP	Seen doctor (GP) for nerves, anxiety, tension or depression	361144
DVT	Blood clot in the leg	361144
eBMD	Estimated heel bone mineral density	326159
eGFR	Estimated glomerular filtration rate (serum creatinine)	345067
eGFRcys	Estimated glomerular filtration rate (cystain C)	345219
Eosino	Eosinophil count	350726
FedUp_Feelings	Fed-up feelings	353716
FEV1FVC	FEV1/FVC ratio	272338
Fibroblastic_Disorders	Fibroblastic disorders	361144
GGT	Gamma-glutamyl transferase	345062
Glaucoma_Combined	Glaucoma (Phecode + Self-reported)	354399
Glucose	Glucose	316666
Hb	Hemoglobin	351327
HbA1c	Hemoglobin A1c	345271
HDLC	High density lipoprotein cholesterol	316875
Height	Adult height	360415
Ht	Hematocrit	351328
Hypothyroidism	Hypothyroidism	358851
IGF1	Insulin-like growth factor 1	343465
Inguinal_Hernia	Inguinal hernia	333807
Irritability	Irritability	345185
LDLC	Low density lipoprotein cholesterol	344613
LipoA	Lipoprotein A	275456
LOY	Loss of Y	205011
Lym	Lymphocyte count	350726
MAP	Mean arterial pressure	360863
MCH	Mean corpuscular hemoglobin	351324
MCHC	Mean corpuscular hemoglobin concentration	351321
MCP	Multi-site chronic pain	361187
MCV	Mean corpuscular volume	351327
Miserableness	Miserableness	355132
Mono	Monocyte count	350726
Mood_Swings	Mood swings	352557
Morning_Person	Morning person	360203
Nervous_Feelings	Nervous feelings	351779
Neuroticism	Neuroticism	293006
Neutro	Neutrophil count	350726
Plt	Platelet count	351327
PP	Pluse pressure	360863
RBC	Red blood cell count	351328
SBP	Systolic blood pressure	360863
Sensitivity	Sensitivity	350774
SHBG	Sex hormone binding globulin	313997
Smoking_Ever_Never	Smoking (ever vs never)	359657
T2D	Type 2 diabetes	360058
T2D_BMI	Type 2 diabetes (adjusted by BMI)	358897
TBil	Total bilirubin	343836
TC	Total cholesterol	345235
Testosterone	Testosterone	313505
TG	Triglyceride	344952
TP	Total protein	316664
UA	Uric acid	344801
Urea	Urea	345014
VitD	Vitamin D	330456
WBC	White blood cell count	351324
WHRadjBMI	Waist-to-hip ratio (adjusted by BMI)	360505
Worrier	Worrier	351785
Worry_Too_Long	Worry too long after embarrassment	346479

## Sheet: SuppTbl4
Supplementary Table 4: UKBB causal variants in SCARlink gene-linked tiles
rsID	trait	PIP	chr	start	end	SCARlink gene	SCARlink gene correlation	tissue
rs10238435	Mono	1	chr7	28684874	28684875	CREB5	0.59156	PBMC
rs72654473	LDLC	1	chr19	44911142	44911143	RELB	0.233575	PBMC
rs5112	TG	1	chr19	44927023	44927024	RELB	0.233575	PBMC
rs200894940	TP	1	chr16	31302458	31302459	ITGAX	0.529978	PBMC
rs4305309	eBMD	1	chr2	54456574	54456575	SPTBN1	0.102754	Pancreas
rs12445804	LDLC	1	chr16	11612244	11612245	TXNDC11	0.11953	PBMC
rs2871865	Height	1	chr15	98651667	98651668	IGF1R	0.230497	PBMC
rs145029810	Height	1	chr2	36355997	36355998	FEZ2	0.191505	Pancreas
rs145029810	Height	1	chr2	36355997	36355998	CRIM1	0.423732	Pancreas
rs5112	TC	1	chr19	44927023	44927024	RELB	0.233575	PBMC
rs9704108	Eosino	1	chr11	308065	308066	IFITM3	0.236896	PBMC
rs17534048	MCV	1	chr1	203306279	203306280	BTG2	0.319012	Pancreas
rs114373734	Mono	1	chr19	51704759	51704760	FPR1	0.334779	PBMC
rs181392808	Mono	1	chr19	51751297	51751298	FPR1	0.334779	PBMC
rs429358	CRP	1	chr19	44908684	44908685	RELB	0.233575	PBMC
rs5112	LDLC	1	chr19	44927023	44927024	RELB	0.233575	PBMC
rs144488974	eBMD	1	chr18	48073278	48073279	ZBTB7C	0.284868	Pituitary
rs5112	HbA1c	1	chr19	44927023	44927024	RELB	0.233575	PBMC
rs429358	ApoB	1	chr19	44908684	44908685	RELB	0.233575	PBMC
rs200894940	TP	1	chr16	31302458	31302459	ITGAM	0.352103	PBMC
rs56320921	Eosino	1	chr16	81479155	81479156	CMIP	0.402015	PBMC
rs1555405	MCH	1	chr14	100710432	100710433	MEG3	0.531048	Pituitary
rs11589479	Alb	1	chr1	155060832	155060833	SHC1	0.106069	Pituitary
rs11589479	TP	1	chr1	155060832	155060833	SHC1	0.106069	Pituitary
rs12454712	IGF1	1	chr18	63178651	63178652	BCL2	0.35217	Pituitary
rs11589479	Ca	1	chr1	155060832	155060833	SHC1	0.106069	Pituitary
rs2053500	GGT	1	chr3	4867756	4867757	ITPR1	0.342481	Pituitary
rs5112	CRP	1	chr19	44927023	44927024	RELB	0.233575	PBMC
rs114694170	Plt	1	chr5	88884379	88884380	MEF2C	0.651022	PBMC
rs3796841	UA	1	chr4	10006280	10006281	SLC2A9	0.318549	PBMC
rs17196752	Mono	1	chr20	50270731	50270732	CEBPB	0.364954	PBMC
rs28530750	WBC	1	chr4	36310920	36310921	ARAP2	0.191754	PBMC
rs185799410	IGF1	1	chr20	58891038	58891039	PRELID3B	0.158339	Pituitary
rs10477191	WHRadjBMI	1	chr5	142698150	142698151	ARHGAP26	0.228579	Pituitary
rs72773822	Plt	1	chr5	88886109	88886110	MEF2C	0.228426	Pituitary
rs72647336	TG	1	chr8	125432813	125432814	NSMCE2	0.137409	PBMC
rs17572109	Plt	1	chr2	218229211	218229212	SLC11A1	0.608791	PBMC
rs34338164	Lym	1	chr2	68388414	68388415	PLEK	0.501492	PBMC
rs200894940	TP	1	chr16	31302458	31302459	PYCARD	0.151057	PBMC
rs5112	ApoB	1	chr19	44927023	44927024	RELB	0.233575	PBMC
rs10899240	Eosino	1	chr11	76628620	76628621	ACER3	0.459089	PBMC
rs45577137	Mono	1	chr8	47739071	47739072	CEBPD	0.498958	PBMC
rs13107325	UA	1	chr4	102267552	102267553	SLC39A8	0.16316	Pituitary
rs183393610	Plt	1	chr22	17769676	17769677	BID	0.246545	PBMC
rs12005199	Neutro	1	chr9	4763491	4763492	JAK2	0.519205	PBMC
rs77100210	Age_at_Menopause	1	chr12	10723329	10723330	YBX3	0.23995	PBMC
rs2564942	Height	1	chr3	53105490	53105491	STIMATE	0.151874	PBMC
rs2564942	Height	1	chr3	53105490	53105491	PRKCD	0.391612	PBMC
rs1555405	MCH	1	chr14	100710432	100710433	DLK1	0.340285	Pituitary
rs6441963	Mono	1	chr3	46313348	46313349	CCR1	0.374189	PBMC
rs12005199	Plt	1	chr9	4763491	4763492	JAK2	0.519205	PBMC
rs45577137	Mono	1	chr8	47739071	47739072	SPIDR	0.394055	PBMC
rs74482986	AG	1	chr3	101942612	101942613	NFKBIZ	0.374792	PBMC
rs439401	ApoB	1	chr19	44911194	44911195	RELB	0.233575	PBMC
rs113898003	Height	1	chr6	130020090	130020091	SAMD3	0.274571	PBMC
rs114694170	Plt	1	chr5	88884379	88884380	MEF2C	0.228426	Pituitary
rs429358	TC	1	chr19	44908684	44908685	RELB	0.233575	PBMC
rs56177354	Mono	1	chr16	85899046	85899047	IRF8	0.504909	PBMC
rs11540761	ApoA	1	chr19	54663551	54663552	LILRB1	0.392609	PBMC
rs4468717	IGF1	1	chr18	3457608	3457609	DLGAP1	0.197348	Pituitary
rs175705	Eosino	1	chr14	75509305	75509306	FOS	0.171592	Pituitary
rs77100210	Age_at_Menopause	1	chr12	10723329	10723330	YBX3	0.17883	Pituitary
rs10849448	Mono	1	chr12	6384185	6384186	CD9	0.165925	Pituitary
rs429358	ApoA	1	chr19	44908684	44908685	RELB	0.233575	PBMC
rs112401631	Eosino	1	chr17	40608272	40608273	CCR7	0.527928	PBMC
rs112401631	DVT	1	chr17	40608272	40608273	CCR7	0.527928	PBMC
rs7816065	Lym	1	chr8	78850423	78850424	PKIA	0.108759	Pituitary
rs6879279	GGT	1	chr5	107543091	107543092	EFNA5	0.155159	Pituitary
rs429358	Alzheimer_LTFH	1	chr19	44908684	44908685	RELB	0.233575	PBMC
rs429358	ALT	1	chr19	44908684	44908685	RELB	0.233575	PBMC
rs2076295	FEV1FVC	1	chr6	7562999	7563000	DSP	0.123185	Pancreas
rs72773822	Plt	1	chr5	88886109	88886110	MEF2C	0.651022	PBMC
rs409950	Plt	1	chr9	4763368	4763369	JAK2	0.519205	PBMC
rs429358	HDLC	1	chr19	44908684	44908685	RELB	0.233575	PBMC
rs12454712	BMI	1	chr18	63178651	63178652	BCL2	0.35217	Pituitary
rs385893	Plt	1	chr9	4763176	4763177	JAK2	0.519205	PBMC
rs13107325	HDLC	1	chr4	102267552	102267553	SLC39A8	0.16316	Pituitary
rs75246752	UA	1	chr1	145804971	145804972	TXNIP	0.136848	Pituitary
rs10863950	HbA1c	1	chr1	212178127	212178128	PPP2R5A	0.11547	Pituitary
rs6882235	eBMD	1	chr5	50964305	50964306	PARP8	0.151394	Pancreas
rs7412	ApoA	1	chr19	44908822	44908823	RELB	0.233575	PBMC
rs56388170	WBC	1	chr7	28684757	28684758	CREB5	0.59156	PBMC
rs11071720	Plt	1	chr15	63049797	63049798	TLN2	0.33198	Pituitary
rs409950	Neutro	1	chr9	4763368	4763369	JAK2	0.519205	PBMC
rs11540761	ApoA	1	chr19	54663551	54663552	FCAR	0.486409	PBMC
rs149110519	Mono	1	chr6	144064640	144064641	PLAGL1	0.331447	Pituitary
rs429358	TG	1	chr19	44908684	44908685	RELB	0.233575	PBMC
rs11640143	Mono	1	chr16	85955858	85955859	IRF8	0.504909	PBMC
rs11642657	Mono	1	chr16	85982722	85982723	IRF8	0.504909	PBMC
rs11642657	Neutro	1	chr16	85982722	85982723	IRF8	0.504909	PBMC
rs56388170	Neutro	1	chr7	28684757	28684758	CREB5	0.59156	PBMC
rs56388170	Baso	1	chr7	28684757	28684758	CREB5	0.59156	PBMC
rs11642657	WBC	1	chr16	85982722	85982723	IRF8	0.504909	PBMC
rs1892548	Mono	1	chr13	40428504	40428505	LINC00598	0.350588	Pituitary
rs149110519	Mono	1	chr6	144064640	144064641	UTRN	0.233634	Pituitary
rs1555405	MCH	1	chr14	100710432	100710433	MEG8	0.476266	Pituitary
rs112233623	MCH	1	chr6	41957260	41957261	CCND3	0.125796	Pituitary
rs149110519	Mono	1	chr6	144064640	144064641	PHACTR2	0.283816	Pituitary
rs112233623	MCV	1	chr6	41957260	41957261	CCND3	0.125796	Pituitary
rs2158799	WBC	1	chr7	28237488	28237489	JAZF1	0.448631	PBMC
rs1892548	Mono	1	chr13	40428504	40428505	FOXO1	0.294239	Pituitary
rs429358	LDLC	1	chr19	44908684	44908685	RELB	0.233575	PBMC
rs150649461	Mono	1	chr1	92460097	92460098	EVI5	0.399335	PBMC
rs9349205	MCV	1	chr6	41957421	41957422	CCND3	0.125796	Pituitary
rs5112	ALP	1	chr19	44927023	44927024	RELB	0.233575	PBMC
rs2158799	WBC	1	chr7	28237488	28237489	CREB5	0.59156	PBMC
rs9349205	MCH	1	chr6	41957421	41957422	CCND3	0.125796	Pituitary
rs2158799	Neutro	1	chr7	28237488	28237489	JAZF1	0.448631	PBMC
rs2158799	Neutro	1	chr7	28237488	28237489	CREB5	0.59156	PBMC
rs13107325	DBP	1	chr4	102267552	102267553	SLC39A8	0.16316	Pituitary
rs140522	MCH	1	chr22	50532837	50532838	PLXNB2	0.391511	PBMC
rs140522	MCH	1	chr22	50532837	50532838	TYMP	0.628874	PBMC
rs140522	MCH	1	chr22	50532837	50532838	SCO2	0.422978	PBMC
rs140522	MCV	1	chr22	50532837	50532838	TYMP	0.628874	PBMC
rs140522	MCV	1	chr22	50532837	50532838	SCO2	0.422978	PBMC
rs140522	MCV	1	chr22	50532837	50532838	PLXNB2	0.391511	PBMC
rs118103201	Alb	1	chr17	1749150	1749151	SERPINF1	0.119835	Pituitary
rs140522	RBC	1	chr22	50532837	50532838	TYMP	0.628874	PBMC
rs140522	RBC	1	chr22	50532837	50532838	SCO2	0.422978	PBMC
rs140522	RBC	1	chr22	50532837	50532838	PLXNB2	0.391511	PBMC
rs8123349	eGFRcys	1	chr20	23656193	23656194	CST3	0.335288	PBMC
rs10422256	LDLC	1	chr19	11105941	11105942	LDLR	0.263328	PBMC
rs11078597	Alb	1	chr17	1715069	1715070	SLC43A2	0.497514	PBMC
rs11078597	Alb	1	chr17	1715069	1715070	PITPNA	0.238384	PBMC
rs1697404	ALP	1	chr1	21574964	21574965	HSPG2	0.127202	Pancreas
rs496321	MCV	1	chr11	95153468	95153469	SESN3	0.127762	PBMC
rs13107325	ApoA	1	chr4	102267552	102267553	SLC39A8	0.16316	Pituitary
rs45577137	Eosino	1	chr8	47739071	47739072	CEBPD	0.498958	PBMC
rs45577137	Eosino	1	chr8	47739071	47739072	SPIDR	0.394055	PBMC
rs79739740	Smoking_CPD	1	chr20	63361115	63361116	EEF1A2	0.103384	Pituitary
rs55975236	GGT	0.999999	chr14	103121098	103121099	TNFAIP2	0.606361	PBMC
rs10422256	ApoB	0.999999	chr19	11105941	11105942	LDLR	0.263328	PBMC
rs28530750	Neutro	0.999999	chr4	36310920	36310921	ARAP2	0.191754	PBMC
rs12448528	HDLC	0.999999	chr16	56951643	56951644	HERPUD1	0.209996	PBMC
rs9704108	Plt	0.999998	chr11	308065	308066	IFITM3	0.236896	PBMC
rs4468717	UA	0.999997	chr18	3457608	3457609	DLGAP1	0.197348	Pituitary
rs429358	ALP	0.999997	chr19	44908684	44908685	RELB	0.233575	PBMC
rs112401631	Lym	0.999997	chr17	40608272	40608273	CCR7	0.527928	PBMC
rs17248748	LDLC	0.999996	chr19	11095364	11095365	LDLR	0.263328	PBMC
rs981625	DVT	0.999995	chr13	73465798	73465799	KLF12	0.143316	Pituitary
rs1555405	Plt	0.999995	chr14	100710432	100710433	MEG8	0.476266	Pituitary
rs1555405	Plt	0.999995	chr14	100710432	100710433	MEG3	0.531048	Pituitary
rs1555405	Plt	0.999995	chr14	100710432	100710433	DLK1	0.340285	Pituitary
rs35835131	MCV	0.999994	chr17	20232359	20232360	SPECC1	0.207296	Pituitary
rs11644125	Lym	0.999994	chr16	57025062	57025063	HERPUD1	0.209996	PBMC
rs80182840	eGFRcys	0.999992	chr20	23655646	23655647	CST3	0.335288	PBMC
rs13107325	Ca	0.999991	chr4	102267552	102267553	SLC39A8	0.16316	Pituitary
rs67551275	Eosino	0.999989	chr1	9296617	9296618	SPSB1	0.114444	Pancreas
rs12602989	AG	0.999986	chr17	7553172	7553173	CD68	0.292064	PBMC
rs12454712	WHRadjBMI	0.999986	chr18	63178651	63178652	BCL2	0.35217	Pituitary
rs72647336	HDLC	0.999984	chr8	125432813	125432814	NSMCE2	0.137409	PBMC
rs11078597	Ca	0.999981	chr17	1715069	1715070	PITPNA	0.238384	PBMC
rs11078597	Ca	0.999981	chr17	1715069	1715070	SLC43A2	0.497514	PBMC
rs76364830	Height	0.999981	chr8	13514611	13514612	DLC1	0.148876	Pituitary
rs2925979	HDLC	0.999981	chr16	81501185	81501186	CMIP	0.402015	PBMC
rs150622725	GGT	0.999978	chr20	3711698	3711699	ATRN	0.101292	PBMC
rs150622725	GGT	0.999978	chr20	3711698	3711699	RNF24	0.341768	PBMC
rs111285143	AST	0.999976	chr4	8233493	8233494	ABLIM2	0.100977	Pituitary
rs13107325	MAP	0.999975	chr4	102267552	102267553	SLC39A8	0.16316	Pituitary
rs496321	MCH	0.999973	chr11	95153468	95153469	SESN3	0.127762	PBMC
rs12454712	SHBG	0.999973	chr18	63178651	63178652	BCL2	0.35217	Pituitary
rs12005199	RBC	0.999969	chr9	4763491	4763492	JAK2	0.519205	PBMC
rs409950	MCH	0.999967	chr9	4763368	4763369	JAK2	0.519205	PBMC
rs68121286	IGF1	0.999966	chr3	188158091	188158092	LPP	0.360954	Pituitary
rs10899240	DVT	0.999963	chr11	76628620	76628621	ACER3	0.459089	PBMC
rs12005199	MCH	0.999961	chr9	4763491	4763492	JAK2	0.519205	PBMC
rs11078597	SHBG	0.99996	chr17	1715069	1715070	SLC43A2	0.497514	PBMC
rs11078597	SHBG	0.99996	chr17	1715069	1715070	PITPNA	0.238384	PBMC
rs114694170	MCV	0.99995	chr5	88884379	88884380	MEF2C	0.228426	Pituitary
rs114694170	MCV	0.99995	chr5	88884379	88884380	MEF2C	0.651022	PBMC
rs55811809	Height	0.999947	chr13	73040435	73040436	KLF5	0.145708	Pituitary
rs10422256	TC	0.999937	chr19	11105941	11105942	LDLR	0.263328	PBMC
rs2925979	TG	0.999909	chr16	81501185	81501186	CMIP	0.402015	PBMC
rs687914	eGFRcys	0.999886	chr2	45651621	45651622	PRKCE	0.371098	PBMC
rs687914	eGFRcys	0.999886	chr2	45651621	45651622	SRBD1	0.116371	PBMC
rs12454712	GGT	0.999856	chr18	63178651	63178652	BCL2	0.35217	Pituitary
rs117576073	VitD	0.999847	chr11	14891027	14891028	PDE3B	0.259927	Pituitary
rs117576073	VitD	0.999847	chr11	14891027	14891028	PDE3B	0.349389	PBMC
rs117576073	VitD	0.999847	chr11	14891027	14891028	PSMA1	0.207432	PBMC
rs563995	MCV	0.999823	chr19	43774629	43774630	PLAUR	0.529546	PBMC
rs429358	Plt	0.999784	chr19	44908684	44908685	RELB	0.233575	PBMC
rs7412	CRP	0.999777	chr19	44908822	44908823	RELB	0.233575	PBMC
rs12454712	Alb	0.999761	chr18	63178651	63178652	BCL2	0.35217	Pituitary
rs11839228	Mono	0.999742	chr13	108266519	108266520	TNFSF13B	0.358258	PBMC
rs9809116	Mono	0.999707	chr3	72348128	72348129	LINC00877	0.49745	PBMC
rs114378220	Lym	0.999706	chr5	111230662	111230663	CAMK4	0.534374	PBMC
rs409950	MCV	0.999695	chr9	4763368	4763369	JAK2	0.519205	PBMC
rs62578091	Ca	0.999672	chr9	126532564	126532565	MVB12B	0.124077	PBMC
rs12454712	BW	0.99963	chr18	63178651	63178652	BCL2	0.35217	Pituitary
rs7731626	AG	0.999623	chr5	56148856	56148857	IL6ST	0.12583	Pituitary
rs75246752	HDLC	0.999557	chr1	145804971	145804972	TXNIP	0.136848	Pituitary
rs34343821	Height	0.999543	chr4	153636464	153636465	RNF175	0.191134	Pituitary
rs11078597	ALP	0.999511	chr17	1715069	1715070	SLC43A2	0.497514	PBMC
rs11078597	ALP	0.999511	chr17	1715069	1715070	PITPNA	0.238384	PBMC
rs117984853	AFib	0.999469	chr6	149077964	149077965	UST	0.228906	Pancreas
rs757980	eBMD	0.999467	chr7	28685919	28685920	CREB5	0.59156	PBMC
rs73068668	MCH	0.999436	chr19	55251894	55251895	SYT5	0.102183	Pituitary
rs2925979	WHRadjBMI	0.999409	chr16	81501185	81501186	CMIP	0.402015	PBMC
rs12005199	WBC	0.999405	chr9	4763491	4763492	JAK2	0.519205	PBMC
rs409950	WBC	0.999405	chr9	4763368	4763369	JAK2	0.519205	PBMC
rs6658140	TP	0.999371	chr1	161727110	161727111	FCGR3A	0.173214	PBMC
rs12454712	ALT	0.999298	chr18	63178651	63178652	BCL2	0.35217	Pituitary
rs17708984	Plt	0.999295	chr19	16083694	16083695	HSH2D	0.281239	PBMC
rs35184161	Height	0.999292	chr1	26411891	26411892	SH3BGRL3	0.102179	Pituitary
rs1887428	MCH	0.999215	chr9	4984530	4984531	JAK2	0.519205	PBMC
rs1887428	MCH	0.999215	chr9	4984530	4984531	INSL6	0.223856	PBMC
rs13107325	AST	0.999183	chr4	102267552	102267553	SLC39A8	0.16316	Pituitary
rs139428292	UA	0.999171	chr1	145927447	145927448	TXNIP	0.159126	Pancreas
rs10849448	LOY	0.999153	chr12	6384185	6384186	CD9	0.165925	Pituitary
rs6658140	AG	0.999138	chr1	161727110	161727111	FCGR3A	0.173214	PBMC
rs4468717	ALP	0.999065	chr18	3457608	3457609	DLGAP1	0.197348	Pituitary
rs9893867	HbA1c	0.99902	chr17	1606754	1606755	PITPNA	0.238384	PBMC
rs9893867	HbA1c	0.99902	chr17	1606754	1606755	SLC43A2	0.497514	PBMC
rs74482986	TP	0.998977	chr3	101942612	101942613	NFKBIZ	0.374792	PBMC
rs75475627	WBC	0.998893	chr2	54560455	54560456	SPTBN1	0.102754	Pancreas
rs187256434	AG	0.998801	chr17	7558697	7558698	CD68	0.292064	PBMC
rs75475627	Neutro	0.998777	chr2	54560455	54560456	SPTBN1	0.102754	Pancreas
rs117111916	MCV	0.998744	chr19	14418270	14418271	ADGRE5	0.448189	PBMC
rs7731626	TP	0.998676	chr5	56148856	56148857	IL6ST	0.12583	Pituitary
rs12422552	BMI	0.998674	chr12	14260997	14260998	PLBD1	0.322166	PBMC
rs75246752	ApoA	0.998652	chr1	145804971	145804972	TXNIP	0.136848	Pituitary
rs13107325	LDLC	0.998481	chr4	102267552	102267553	SLC39A8	0.16316	Pituitary
rs12005199	Eosino	0.998446	chr9	4763491	4763492	JAK2	0.519205	PBMC
rs911119	eGFRcys	0.998355	chr20	23632100	23632101	CST3	0.335288	PBMC
rs17248748	ApoB	0.998311	chr19	11095364	11095365	LDLR	0.263328	PBMC
rs11078597	TP	0.99829	chr17	1715069	1715070	PITPNA	0.238384	PBMC
rs11078597	TP	0.99829	chr17	1715069	1715070	SLC43A2	0.497514	PBMC
rs17501292	eBMD	0.998288	chr7	27201854	27201855	SKAP2	0.451657	PBMC
rs5112	TBil	0.998115	chr19	44927023	44927024	RELB	0.233575	PBMC
rs75246752	eGFRcys	0.998005	chr1	145804971	145804972	TXNIP	0.136848	Pituitary
rs3806234	TP	0.997976	chr1	153658595	153658596	S100A6	0.155476	PBMC
rs12710562	Alb	0.997902	chr22	37633716	37633717	LGALS1	0.168667	PBMC
rs913249	IGF1	0.997777	chr13	40345791	40345792	LINC00598	0.350588	Pituitary
rs913249	IGF1	0.997777	chr13	40345791	40345792	FOXO1	0.294239	Pituitary
rs79741989	Height	0.997718	chr2	240991829	240991830	SNED1	0.232453	Pancreas
rs12454712	T2D_BMI	0.997611	chr18	63178651	63178652	BCL2	0.35217	Pituitary
rs12978472	SBP	0.997537	chr19	7257979	7257980	INSR	0.154208	Pituitary
rs185799410	Height	0.997524	chr20	58891038	58891039	PRELID3B	0.158339	Pituitary
rs34245505	FEV1FVC	0.997521	chr15	40104990	40104991	EIF2AK4	0.105358	PBMC
rs13107325	Ht	0.997397	chr4	102267552	102267553	SLC39A8	0.16316	Pituitary
rs62208869	eGFRcys	0.997143	chr20	23632342	23632343	CST3	0.335288	PBMC
rs320370	HbA1c	0.997013	chr1	117596431	117596432	TENT5C	0.316815	PBMC
rs913678	Mono	0.996982	chr20	50338887	50338888	CEBPB	0.364954	PBMC
rs13107325	Hb	0.996872	chr4	102267552	102267553	SLC39A8	0.16316	Pituitary
rs55753183	Lym	0.996791	chr11	61022171	61022172	CD6	0.457019	PBMC
rs41264467	WBC	0.996785	chr1	159204287	159204288	AIM2	0.177138	Pituitary
rs56177354	Neutro	0.99664	chr16	85899046	85899047	IRF8	0.504909	PBMC
rs13107325	Alb	0.996202	chr4	102267552	102267553	SLC39A8	0.16316	Pituitary
rs9549328	PP	0.995929	chr13	112981842	112981843	ATP11A	0.116486	Pituitary
rs185799410	Plt	0.995891	chr20	58891038	58891039	PRELID3B	0.158339	Pituitary
rs14408	Neutro	0.995619	chr11	308314	308315	IFITM3	0.236896	PBMC
rs385893	MCH	0.995596	chr9	4763176	4763177	JAK2	0.519205	PBMC
rs187256434	TP	0.995566	chr17	7558697	7558698	CD68	0.292064	PBMC
rs35996865	TP	0.995564	chr18	21112383	21112384	GREB1L	0.183916	Pituitary
rs13107325	TC	0.995216	chr4	102267552	102267553	SLC39A8	0.16316	Pituitary
rs1471251	eBMD	0.995044	chr4	87055207	87055208	PTPN13	0.151344	Pituitary
rs9834519	BMI	0.994716	chr3	156661848	156661849	TIPARP	0.103008	PBMC
rs41264467	Neutro	0.993989	chr1	159204287	159204288	AIM2	0.177138	Pituitary
rs9809116	Height	0.993983	chr3	72348128	72348129	LINC00877	0.49745	PBMC
rs2925979	ApoA	0.993858	chr16	81501185	81501186	CMIP	0.402015	PBMC
rs231988	Mono	0.99375	chr3	172559189	172559190	TNFSF10	0.360787	PBMC
rs231988	Mono	0.99375	chr3	172559189	172559190	NCEH1	0.12279	Pancreas
rs231988	Mono	0.99375	chr3	172559189	172559190	FNDC3B	0.499191	PBMC
rs11076176	HDLC	0.993646	chr16	56973534	56973535	HERPUD1	0.209996	PBMC
rs16942751	eGFRcys	0.993375	chr18	26813249	26813250	CHST9	0.171775	Pituitary
rs16942751	eGFRcys	0.993375	chr18	26813249	26813250	AQP4-AS1	0.129957	Pituitary
rs16942751	eGFRcys	0.993375	chr18	26813249	26813250	KCTD1	0.157568	Pituitary
rs72647336	WHRadjBMI	0.993114	chr8	125432813	125432814	NSMCE2	0.137409	PBMC
rs1548607	eBMD	0.992974	chr7	50833794	50833795	GRB10	0.142719	Pituitary
rs13107325	Height	0.992825	chr4	102267552	102267553	SLC39A8	0.16316	Pituitary
rs72630421	Eosino	0.992625	chr15	79971375	79971376	BCL2A1	0.317172	PBMC
rs586936	FEV1FVC	0.991611	chr3	73813465	73813466	PDZRN3	0.194695	Pancreas
rs1558172	Height	0.991163	chr4	108355674	108355675	LEF1	0.736023	PBMC
rs8034564	BW	0.990584	chr15	98647372	98647373	IGF1R	0.230497	PBMC
rs13107325	SBP	0.990461	chr4	102267552	102267553	SLC39A8	0.16316	Pituitary
rs12005199	MCV	0.990181	chr9	4763491	4763492	JAK2	0.519205	PBMC
rs12448528	TC	0.989551	chr16	56951643	56951644	HERPUD1	0.209996	PBMC
rs2306363	MAP	0.989539	chr11	65638129	65638130	CTSW	0.160894	PBMC
rs1471251	TG	0.989001	chr4	87055207	87055208	PTPN13	0.151344	Pituitary
rs8010152	AG	0.988096	chr14	102768376	102768377	RCOR1	0.328447	PBMC
rs115093659	Height	0.988057	chr5	176994690	176994691	HK3	0.341762	PBMC
rs12454712	TG	0.987517	chr18	63178651	63178652	BCL2	0.35217	Pituitary
rs79966944	WBC	0.987476	chr3	171978128	171978129	FNDC3B	0.499191	PBMC
rs2306363	DBP	0.9874	chr11	65638129	65638130	CTSW	0.160894	PBMC
rs14408	WBC	0.986707	chr11	308314	308315	IFITM3	0.236896	PBMC
rs56661631	Mono	0.985627	chr1	150614912	150614913	CTSS	0.513272	PBMC
rs56661631	Mono	0.985627	chr1	150614912	150614913	ADAMTSL4-AS1	0.562383	PBMC
rs17435937	Balding_Type4	0.985131	chr18	10060006	10060007	RAB31	0.630452	PBMC
rs2140046	WBC	0.984138	chr2	168849569	168849570	NOSTRIN	0.109623	Pancreas
rs11862052	HDLC	0.983827	chr16	56951893	56951894	HERPUD1	0.209996	PBMC
rs385893	MCV	0.983588	chr9	4763176	4763177	JAK2	0.519205	PBMC
rs1800546	eGFR	0.982931	chr9	101427574	101427575	ZNF189	0.140986	Pituitary
rs113898003	eBMD	0.982875	chr6	130020090	130020091	SAMD3	0.274571	PBMC
rs687914	eBMD	0.982739	chr2	45651621	45651622	SRBD1	0.116371	PBMC
rs687914	eBMD	0.982739	chr2	45651621	45651622	PRKCE	0.371098	PBMC
rs200688949	Lym	0.979346	chr1	207872086	207872087	CR1	0.29717	PBMC
rs409950	RBC	0.978617	chr9	4763368	4763369	JAK2	0.519205	PBMC
rs1887428	Neutro	0.978048	chr9	4984530	4984531	INSL6	0.223856	PBMC
rs1887428	Neutro	0.978048	chr9	4984530	4984531	JAK2	0.519205	PBMC
rs13107325	WHRadjBMI	0.97711	chr4	102267552	102267553	SLC39A8	0.16316	Pituitary
rs35258120	Plt	0.976865	chr14	102592432	102592433	RCOR1	0.328447	PBMC
rs66731853	Lym	0.976476	chr1	20589745	20589746	EIF4G3	0.275432	PBMC
rs7601895	BFP	0.97617	chr2	55054765	55054766	EML6	0.13173	Pituitary
rs72655601	eGFR	0.975956	chr4	76300094	76300095	SHROOM3	0.281462	Pituitary
rs75821240	HbA1c	0.975385	chr17	7477851	7477852	GABARAP	0.16114	PBMC
rs2140046	Neutro	0.974704	chr2	168849569	168849570	NOSTRIN	0.109623	Pancreas
rs11257655	HbA1c	0.973965	chr10	12265895	12265896	CAMK1D	0.176246	PBMC
rs4471106	ALP	0.973162	chr9	5629133	5629134	RIC1	0.247317	PBMC
rs9886703	IGF1	0.97261	chr9	79631436	79631437	TLE4	0.22981	Pituitary
rs10900498	AST	0.972588	chr1	205504079	205504080	NUCKS1	0.107608	Pancreas
rs1700159	Mono	0.972398	chr12	51912002	51912003	NR4A1	0.369669	PBMC
rs11644125	Mono	0.971367	chr16	57025062	57025063	HERPUD1	0.209996	PBMC
rs11642657	Lym	0.97084	chr16	85982722	85982723	IRF8	0.504909	PBMC
rs6885132	HbA1c	0.970454	chr5	14767983	14767984	ANKH	0.139469	Pancreas
rs17168486	Glucose	0.968819	chr7	14858657	14858658	DGKB	0.192478	Pituitary
rs62240975	Plt	0.968113	chr3	18444681	18444682	SATB1-AS1	0.301542	PBMC
rs2072671	MCH	0.967922	chr1	20589208	20589209	EIF4G3	0.275432	PBMC
rs1574387	IGF1	0.967793	chr20	63502875	63502876	EEF1A2	0.103384	Pituitary
rs7204799	AG	0.966725	chr16	10910692	10910693	CIITA	0.469142	PBMC
rs61967422	Height	0.9666	chr13	73147462	73147463	KLF5	0.145708	Pituitary
rs12515884	Lym	0.965699	chr5	56148813	56148814	IL6ST	0.12583	Pituitary
rs2290610	Eosino	0.965629	chr3	3098273	3098274	CNTN4	0.330029	Pituitary
rs192894638	FEV1FVC	0.964559	chr17	48413527	48413528	SKAP1	0.464539	PBMC
rs17168486	HbA1c	0.963144	chr7	14858657	14858658	DGKB	0.192478	Pituitary
rs563995	MCHC	0.96185	chr19	43774629	43774630	PLAUR	0.529546	PBMC
rs144268033	TP	0.96069	chr1	161269691	161269692	PFDN2	0.138075	Pituitary
rs144268033	TP	0.96069	chr1	161269691	161269692	PCP4L1	0.243989	Pituitary
rs12978472	MAP	0.960045	chr19	7257979	7257980	INSR	0.154208	Pituitary
rs8114057	ALT	0.959861	chr20	44407812	44407813	SERINC3	0.189058	Pituitary
rs945631	Height	0.957622	chr1	92960610	92960611	DIPK1A	0.125194	PBMC
rs147707926	MCV	0.95573	chr9	113152303	113152304	FKBP15	0.363312	PBMC
rs147707926	MCV	0.95573	chr9	113152303	113152304	SLC31A2	0.558224	PBMC
rs1555405	MCV	0.951439	chr14	100710432	100710433	MEG8	0.476266	Pituitary
rs1555405	MCV	0.951439	chr14	100710432	100710433	DLK1	0.340285	Pituitary
rs1555405	MCV	0.951439	chr14	100710432	100710433	MEG3	0.531048	Pituitary
rs734801	eGFRcys	0.951136	chr20	23632154	23632155	CST3	0.335288	PBMC
rs3813498	eGFR	0.950486	chr6	108622962	108622963	FOXO3	0.399425	PBMC
rs2970876	Hb	0.949474	chr4	23886996	23886997	PPARGC1A	0.230427	Pituitary
rs2111485	Eosino	0.949464	chr2	162254026	162254027	IFIH1	0.114768	PBMC
rs5030672	Lym	0.948716	chr21	44889397	44889398	ADARB1	0.111629	Pituitary
rs1375493	Mono	0.948267	chr2	181459039	181459040	ITGA4	0.191765	PBMC
rs34338164	HbA1c	0.94811	chr2	68388414	68388415	PLEK	0.501492	PBMC
rs62379371	AG	0.947171	chr5	134103583	134103584	TCF7	0.505963	PBMC
rs2504069	eBMD	0.945916	chr6	151764382	151764383	ESR1	0.471946	Pituitary
rs36084354	Eosino	0.945511	chr19	1079960	1079961	MIDN	0.128494	Pituitary
rs1887428	RBC	0.943303	chr9	4984530	4984531	INSL6	0.223856	PBMC
rs1887428	RBC	0.943303	chr9	4984530	4984531	JAK2	0.519205	PBMC
rs1700159	WBC	0.941492	chr12	51912002	51912003	NR4A1	0.369669	PBMC
rs331	HDLC	0.941207	chr8	19962894	19962895	ATP6V1B2	0.308392	PBMC
rs13107325	GGT	0.937832	chr4	102267552	102267553	SLC39A8	0.16316	Pituitary
rs9366927	Ht	0.937128	chr6	37059456	37059457	FGD2	0.4942	PBMC
rs12483205	MCV	0.937089	chr21	37368522	37368523	KCNJ6	0.303379	Pituitary
rs6445040	PP	0.936978	chr3	172140733	172140734	FNDC3B	0.499191	PBMC
rs1991401	FEV1FVC	0.936446	chr17	64506317	64506318	PECAM1	0.41447	PBMC
rs8099878	HbA1c	0.936091	chr19	45516343	45516344	FOSB	0.580786	PBMC
rs805770	WHRadjBMI	0.935837	chr20	5688068	5688069	GPCPD1	0.464278	PBMC
rs402348	LDLC	0.934946	chr18	63367187	63367188	BCL2	0.3744	PBMC
rs62379371	DVT	0.93474	chr5	134103583	134103584	TCF7	0.505963	PBMC
rs13200335	eGFR	0.934651	chr6	41723085	41723086	CCND3	0.125796	Pituitary
rs2925979	SHBG	0.933265	chr16	81501185	81501186	CMIP	0.402015	PBMC
rs2067663	MCV	0.933153	chr5	88895818	88895819	MEF2C	0.228426	Pituitary
rs11076176	ApoA	0.932145	chr16	56973534	56973535	HERPUD1	0.209996	PBMC
rs2072671	MCV	0.930264	chr1	20589208	20589209	EIF4G3	0.275432	PBMC
rs2111485	Hypothyroidism	0.93009	chr2	162254026	162254027	IFIH1	0.114768	PBMC
rs10821944	eGFR	0.925925	chr10	62025330	62025331	ARID5B	0.179512	Pituitary
rs35972789	BW	0.925543	chr10	73759933	73759934	VCL	0.19568	PBMC
rs429358	eGFR	0.925283	chr19	44908684	44908685	RELB	0.233575	PBMC
rs2970876	Ht	0.924577	chr4	23886996	23886997	PPARGC1A	0.230427	Pituitary
rs1523474	ALP	0.924448	chr3	187741709	187741710	BCL6	0.353003	PBMC
rs1523474	ALP	0.924448	chr3	187741709	187741710	BCL6	0.137478	Pituitary
rs10860237	IGF1	0.920923	chr12	97763232	97763233	RMST	0.168907	Pituitary
rs876122	Height	0.919076	chr6	6886064	6886065	LY86	0.352732	PBMC
rs397558	HDLC	0.91477	chr19	54290243	54290244	LILRB2	0.488245	PBMC
rs397558	HDLC	0.91477	chr19	54290243	54290244	LILRA5	0.38301	PBMC
rs1546723	RBC	0.914165	chr6	109304676	109304677	SESN1	0.118166	Pituitary
rs1546723	RBC	0.914165	chr6	109304676	109304677	CD164	0.113097	Pituitary
rs6879279	ALT	0.91327	chr5	107543091	107543092	EFNA5	0.155159	Pituitary
rs150998792	BMI	0.911941	chr20	63499050	63499051	EEF1A2	0.103384	Pituitary
rs11670056	AST	0.909948	chr19	18479133	18479134	LRRC25	0.360457	PBMC
rs7511698	SHBG	0.909643	chr1	24689147	24689148	CLIC4	0.156448	PBMC
rs149914551	TP	0.908575	chr4	78776716	78776717	BMP2K	0.353993	PBMC
rs147401903	Ca	0.906433	chr3	4530338	4530339	SUMF1	0.191465	PBMC
rs13107325	BMI	0.904756	chr4	102267552	102267553	SLC39A8	0.16316	Pituitary
rs5742913	Eosino	0.90417	chr5	134115992	134115993	TCF7	0.505963	PBMC
rs1416218	HbA1c	0.904059	chr3	125142345	125142346	HEG1	0.11196	PBMC
rs7491248	PP	0.903206	chr13	46606536	46606537	LRCH1	0.146569	Pituitary
rs2713602	Lym	0.902273	chr3	128484192	128484193	GATA2	0.240041	Pituitary
rs11078597	TG	0.900493	chr17	1715069	1715070	SLC43A2	0.497514	PBMC
rs11078597	TG	0.900493	chr17	1715069	1715070	PITPNA	0.238384	PBMC
rs1256061	RBC	0.900357	chr14	64236875	64236876	ESR2	0.18846	PBMC
rs1256061	RBC	0.900357	chr14	64236875	64236876	SYNE2	0.451046	PBMC
rs9630085	GGT	0.900298	chr10	93573306	93573307	FFAR4	0.241536	Pituitary
rs9630085	GGT	0.900298	chr10	93573306	93573307	MYOF	0.545974	PBMC
rs6923822	IGF1	0.89956	chr6	128518325	128518326	PTPRK	0.212185	Pituitary
rs981625	Asthma	0.899414	chr13	73465798	73465799	KLF12	0.143316	Pituitary
rs8102266	Lym	0.899271	chr19	16324422	16324423	HSH2D	0.281239	PBMC
rs62217798	BFP	0.898022	chr20	63715837	63715838	EEF1A2	0.103384	Pituitary
rs687914	MAP	0.897285	chr2	45651621	45651622	PRKCE	0.371098	PBMC
rs687914	MAP	0.897285	chr2	45651621	45651622	SRBD1	0.116371	PBMC
rs13107325	RBC	0.897086	chr4	102267552	102267553	SLC39A8	0.16316	Pituitary
rs72631673	WBC	0.896196	chr14	100721312	100721313	MEG3	0.531048	Pituitary
rs72631673	WBC	0.896196	chr14	100721312	100721313	MEG8	0.476266	Pituitary
rs72631673	WBC	0.896196	chr14	100721312	100721313	DLK1	0.340285	Pituitary
rs429358	HbA1c	0.895392	chr19	44908684	44908685	RELB	0.233575	PBMC
rs35140931	FEV1FVC	0.893364	chr12	57130316	57130317	LRP1	0.458203	PBMC
rs5770871	MCV	0.890659	chr22	50539833	50539834	TYMP	0.628874	PBMC
rs5770871	MCV	0.890659	chr22	50539833	50539834	SCO2	0.422978	PBMC
rs28366013	Plt	0.890205	chr19	14381407	14381408	ADGRE5	0.448189	PBMC
rs6924387	AG	0.882384	chr6	136761810	136761811	MAP3K5	0.178092	Pancreas
rs1887428	WBC	0.882279	chr9	4984530	4984531	INSL6	0.223856	PBMC
rs1887428	WBC	0.882279	chr9	4984530	4984531	JAK2	0.519205	PBMC
rs144268033	AG	0.881933	chr1	161269691	161269692	PFDN2	0.138075	Pituitary
rs144268033	AG	0.881933	chr1	161269691	161269692	PCP4L1	0.243989	Pituitary
rs1981767	HbA1c	0.881425	chr3	186931314	186931315	ST6GAL1	0.193493	Pituitary
rs176646	Plt	0.873796	chr15	89375864	89375865	ABHD2	0.157359	Pituitary
rs3748059	HbA1c	0.87086	chr6	6900718	6900719	LY86	0.352732	PBMC
rs5112	VitD	0.867851	chr19	44927023	44927024	RELB	0.233575	PBMC
rs1008866	AG	0.867679	chr12	12022938	12022939	ETV6	0.553916	PBMC
rs117068593	Alb	0.863202	chr14	92651884	92651885	SLC24A4	0.40545	PBMC
rs117068593	Alb	0.863202	chr14	92651884	92651885	RIN3	0.398552	PBMC
rs13107325	IGF1	0.862191	chr4	102267552	102267553	SLC39A8	0.16316	Pituitary
rs385893	WBC	0.860119	chr9	4763176	4763177	JAK2	0.519205	PBMC
rs563437995	HbA1c	0.858839	chr1	25507017	25507018	MAN1C1	0.233081	PBMC
rs7853608	Height	0.857979	chr9	75890550	75890551	PCSK5	0.203803	PBMC
rs7853608	Height	0.857979	chr9	75890550	75890551	PCSK5	0.182806	Pituitary
rs115830429	FEV1FVC	0.856633	chr6	56375157	56375158	COL21A1	0.170232	Pituitary
rs17716502	BMI	0.855329	chr8	115647504	115647505	TRPS1	0.176039	Pituitary
rs800890	Balding_Type4	0.854775	chr8	115427411	115427412	TRPS1	0.176039	Pituitary
rs2925979	HbA1c	0.850803	chr16	81501185	81501186	CMIP	0.402015	PBMC
rs13403907	PP	0.843497	chr2	144464471	144464472	GTDC1	0.117515	Pituitary
rs2980874	AG	0.842348	chr8	125432546	125432547	NSMCE2	0.137409	PBMC
rs12974537	Lym	0.841229	chr19	1074316	1074317	CFD	0.357315	PBMC
rs35355140	LOY	0.836217	chr7	27165113	27165114	SKAP2	0.451657	PBMC
rs35123414	Alb	0.836059	chr20	20003381	20003382	RIN2	0.505032	PBMC
rs148753960	Height	0.835778	chr16	31036501	31036502	PYCARD	0.151057	PBMC
rs148753960	Height	0.835778	chr16	31036501	31036502	ITGAM	0.352103	PBMC
rs6879279	AST	0.83511	chr5	107543091	107543092	EFNA5	0.155159	Pituitary
rs26822	IGF1	0.833681	chr5	103183094	103183095	PAM	0.200994	Pituitary
rs3802492	Hb	0.831891	chr9	112890556	112890557	KIAA1958	0.187953	PBMC
rs2031091	ALP	0.831697	chr11	307878	307879	IFITM3	0.236896	PBMC
rs304023	FEV1FVC	0.831452	chr3	4524349	4524350	ITPR1	0.342481	Pituitary
rs304023	FEV1FVC	0.831452	chr3	4524349	4524350	SUMF1	0.181097	Pituitary
rs147707926	MCH	0.824127	chr9	113152303	113152304	FKBP15	0.363312	PBMC
rs147707926	MCH	0.824127	chr9	113152303	113152304	SLC31A2	0.558224	PBMC
rs2072671	RBC	0.820972	chr1	20589208	20589209	EIF4G3	0.275432	PBMC
rs118103201	Ca	0.817986	chr17	1749150	1749151	SERPINF1	0.119835	Pituitary
rs2306363	SBP	0.815678	chr11	65638129	65638130	CTSW	0.160894	PBMC
rs3170167	eBMD	0.814747	chr19	45473460	45473461	FOSB	0.580786	PBMC
rs11257655	Glucose	0.813211	chr10	12265895	12265896	CAMK1D	0.176246	PBMC
rs2980888	TG	0.812963	chr8	125495066	125495067	NSMCE2	0.137409	PBMC
rs157580	Lym	0.812587	chr19	44892009	44892010	RELB	0.233575	PBMC
rs17168118	FEV1FVC	0.812432	chr7	134892089	134892090	CALD1	0.156779	Pituitary
rs687914	DBP	0.812432	chr2	45651621	45651622	PRKCE	0.371098	PBMC
rs687914	DBP	0.812432	chr2	45651621	45651622	SRBD1	0.116371	PBMC
rs75077214	MCV	0.812286	chr20	3767112	3767113	ATRN	0.101292	PBMC
rs75077214	MCV	0.812286	chr20	3767112	3767113	RNF24	0.341768	PBMC
rs386869	Eosino	0.811803	chr19	16315846	16315847	HSH2D	0.281239	PBMC
rs12664139	RBC	0.809419	chr6	163335056	163335057	QKI	0.156657	Pituitary
rs2070901	DVT	0.809132	chr1	161215268	161215269	FCER1G	0.365444	PBMC
rs160045	MCH	0.808064	chr5	88845125	88845126	MEF2C	0.651022	PBMC
rs3812163	Height	0.80646	chr6	7725527	7725528	DSP	0.155917	Pituitary
rs3812163	Height	0.80646	chr6	7725527	7725528	DSP	0.123185	Pancreas
rs3812163	Height	0.80646	chr6	7725527	7725528	BMP6	0.207042	Pituitary
rs687914	SBP	0.803126	chr2	45651621	45651622	PRKCE	0.371098	PBMC
rs687914	SBP	0.803126	chr2	45651621	45651622	SRBD1	0.116371	PBMC
rs7633965	Mono	0.80297	chr3	169146855	169146856	MECOM	0.242209	Pituitary
rs10402747	ALT	0.796414	chr19	45311990	45311991	FOSB	0.580786	PBMC
rs5770871	MCH	0.795234	chr22	50539833	50539834	SCO2	0.422978	PBMC
rs5770871	MCH	0.795234	chr22	50539833	50539834	TYMP	0.628874	PBMC
rs4654745	ALP	0.790097	chr1	21440603	21440604	ECE1	0.187988	Pancreas
rs419772	HDLC	0.787007	chr19	54290350	54290351	LILRB2	0.488245	PBMC
rs419772	HDLC	0.787007	chr19	54290350	54290351	LILRA5	0.38301	PBMC
rs75475627	Mono	0.786889	chr2	54560455	54560456	SPTBN1	0.102754	Pancreas
rs2273799	RBC	0.782346	chr11	33892021	33892022	LMO2	0.299964	PBMC
rs213010	WHRadjBMI	0.778655	chr1	21312674	21312675	ECE1	0.187988	Pancreas
rs57477602	Height	0.77174	chr2	55965501	55965502	MIR217HG	0.250202	Pancreas
rs12045955	AG	0.768398	chr1	161718949	161718950	FCGR2A	0.352556	PBMC
rs12045955	AG	0.768398	chr1	161718949	161718950	FCGR3A	0.173214	PBMC
rs150665764	Mono	0.764218	chr19	14388802	14388803	ADGRE5	0.448189	PBMC
rs688540	eGFRcys	0.763761	chr1	47536775	47536776	TRABD2B	0.328961	Pancreas
rs4970966	Mono	0.763313	chr1	150611627	150611628	CTSS	0.513272	PBMC
rs4970966	Mono	0.763313	chr1	150611627	150611628	ADAMTSL4-AS1	0.562383	PBMC
rs11850701	PP	0.762845	chr14	102517520	102517521	RCOR1	0.328447	PBMC
rs78703675	WBC	0.761211	chr1	151816019	151816020	S100A11	0.329629	PBMC
rs78703675	WBC	0.761211	chr1	151816019	151816020	S100A11	0.166666	Pituitary
rs78703675	WBC	0.761211	chr1	151816019	151816020	S100A10	0.209684	PBMC
rs17561351	HbA1c	0.761089	chr19	44869072	44869073	RELB	0.233575	PBMC
rs72630421	Mono	0.760808	chr15	79971375	79971376	BCL2A1	0.317172	PBMC
rs28698732	Neuroticism	0.759127	chr18	52409437	52409438	DCC	0.260277	Pituitary
rs5112	SHBG	0.757983	chr19	44927023	44927024	RELB	0.233575	PBMC
rs3826007	Mono	0.755699	chr15	79970875	79970876	BCL2A1	0.317172	PBMC
rs73907568	eGFRcys	0.754552	chr21	45506770	45506771	PCBP3	0.356282	Pituitary
rs1037117	Neutro	0.753449	chr15	101528455	101528456	PCSK6	0.234164	Pituitary
rs7766720	UA	0.749951	chr6	106725104	106725105	LINC02532	0.145361	Pancreas
rs7766720	UA	0.749951	chr6	106725104	106725105	CRYBG1	0.199748	Pancreas
rs72647336	BFP	0.747908	chr8	125432813	125432814	NSMCE2	0.137409	PBMC
rs429358	PP	0.747627	chr19	44908684	44908685	RELB	0.233575	PBMC
rs10245867	DVT	0.746634	chr7	28102567	28102568	CREB5	0.271664	Pancreas
rs7412	VitD	0.744111	chr19	44908822	44908823	RELB	0.233575	PBMC
rs59986227	Morning_Person	0.742373	chr15	47717066	47717067	SEMA6D	0.209862	Pituitary
rs2643826	ApoB	0.741741	chr3	27521497	27521498	NEK10	0.139407	Pituitary
rs2643826	ApoB	0.741741	chr3	27521497	27521498	SLC4A7	0.125843	Pituitary
rs529224	Urea	0.740281	chr1	100352622	100352623	CDC14A	0.327822	PBMC
rs305088	AG	0.737951	chr16	85947995	85947996	IRF8	0.504909	PBMC
rs1051750	GGT	0.732686	chr14	102777609	102777610	RCOR1	0.328447	PBMC
rs150665764	Lym	0.731454	chr19	14388802	14388803	ADGRE5	0.448189	PBMC
rs9650245	FEV1FVC	0.729648	chr8	73087424	73087425	KCNB2	0.237882	Pituitary
rs9650245	FEV1FVC	0.729648	chr8	73087424	73087425	RDH10	0.133156	Pituitary
rs7816065	WBC	0.728813	chr8	78850423	78850424	PKIA	0.108759	Pituitary
rs3747207	ALT	0.728311	chr22	43928975	43928976	PARVB	0.308925	PBMC
rs921968	Plt	0.72805	chr2	218407571	218407572	SLC11A1	0.608791	PBMC
rs34343821	Plt	0.7246	chr4	153636464	153636465	RNF175	0.191134	Pituitary
rs17656204	Mono	0.724259	chr5	150122240	150122241	CSF1R	0.382218	PBMC
rs79187649	ApoA	0.723583	chr3	12117693	12117694	SYN2	0.110221	Pituitary
rs1926785	LOY	0.721497	chr10	125161466	125161467	CTBP2	0.454346	PBMC
rs42032	eBMD	0.720476	chr7	92608112	92608113	CDK6	0.184875	Pituitary
rs4807612	SHBG	0.718433	chr19	1156854	1156855	ARID3A	0.333956	PBMC
rs149914551	AG	0.715393	chr4	78776716	78776717	BMP2K	0.353993	PBMC
rs61876261	ALP	0.714641	chr11	356080	356081	IFITM3	0.236896	PBMC
rs798893	HDLC	0.714123	chr19	54289975	54289976	LILRB2	0.488245	PBMC
rs72928038	Lym	0.703402	chr6	90267049	90267050	BACH2	0.685421	PBMC
rs12978472	DBP	0.701381	chr19	7257979	7257980	INSR	0.154208	Pituitary
rs7412	TC	0.700603	chr19	44908822	44908823	RELB	0.233575	PBMC
rs28722705	Mono	0.700439	chr5	56158115	56158116	IL6ST	0.12583	Pituitary
rs2980888	ALP	0.70026	chr8	125495066	125495067	NSMCE2	0.137409	PBMC
rs16853620	Ht	0.699223	chr3	169382329	169382330	MECOM	0.242209	Pituitary
rs12526696	Lym	0.698196	chr6	107732160	107732161	SCML4	0.405584	PBMC
rs696	Lym	0.697608	chr14	35401887	35401888	NFKBIA	0.248344	PBMC
rs61703366	HDLC	0.696298	chr19	54289866	54289867	LILRB2	0.488245	PBMC
rs175714	Lym	0.692029	chr14	75515513	75515514	JDP2	0.376197	PBMC
rs175714	Lym	0.692029	chr14	75515513	75515514	FOS	0.599453	PBMC
rs9442571	Height	0.691142	chr1	9289552	9289553	SPSB1	0.114444	Pancreas
rs7802307	PP	0.686482	chr7	22726814	22726815	FAM126A	0.20157	PBMC
rs71508903	Hypothyroidism	0.686036	chr10	62020112	62020113	ARID5B	0.217061	PBMC
rs960709	Eosino	0.685102	chr5	151081488	151081489	GPX3	0.157999	Pituitary
rs17622517	AST	0.683089	chr5	132467845	132467846	IRF1	0.430628	PBMC
rs738409	AST	0.68288	chr22	43928847	43928848	PARVB	0.308925	PBMC
rs12072739	BW	0.677014	chr1	97850337	97850338	MIR137HG	0.202766	Pituitary
rs12072739	BW	0.677014	chr1	97850337	97850338	DPYD	0.14225	Pituitary
rs12072739	BW	0.677014	chr1	97850337	97850338	DPYD	0.499305	PBMC
rs1054442	Age_at_Menarche	0.676285	chr12	48995537	48995538	TUBA1A	0.303585	PBMC
rs6908626	AID_Combined	0.674623	chr6	90296024	90296025	BACH2	0.136865	Pituitary
rs6908626	AID_Combined	0.674623	chr6	90296024	90296025	BACH2	0.685421	PBMC
rs429358	BFP	0.674234	chr19	44908684	44908685	RELB	0.233575	PBMC
rs6924387	TP	0.673897	chr6	136761810	136761811	MAP3K5	0.178092	Pancreas
rs113733516	Age_at_Menarche	0.670586	chr9	124505002	124505003	NR6A1	0.267731	Pituitary
rs7731626	AID_Combined	0.670312	chr5	56148856	56148857	IL6ST	0.12583	Pituitary
rs7803075	WBC	0.66988	chr7	131057307	131057308	LINC00513	0.151782	PBMC
rs3776343	IGF1	0.669483	chr5	143054860	143054861	NR3C1	0.210181	Pituitary
rs3856595	BFP	0.667958	chr3	66442180	66442181	LRIG1	0.335669	Pancreas
rs3856595	BFP	0.667958	chr3	66442180	66442181	LRIG1	0.183408	Pituitary
rs1037117	WBC	0.667715	chr15	101528455	101528456	PCSK6	0.234164	Pituitary
rs6768471	Ca	0.667346	chr3	122260857	122260858	CASR	0.293044	Pancreas
rs4145343	Plt	0.666493	chr7	16646245	16646246	AGR2	0.124575	Pituitary
rs571065	IGF1	0.664999	chr15	40086655	40086656	EIF2AK4	0.105358	PBMC
rs7766720	eGFRcys	0.664905	chr6	106725104	106725105	CRYBG1	0.199748	Pancreas
rs7766720	eGFRcys	0.664905	chr6	106725104	106725105	LINC02532	0.145361	Pancreas
rs140676308	Height	0.661878	chr1	155154427	155154428	SHC1	0.106069	Pituitary
rs2643826	SBP	0.659825	chr3	27521497	27521498	NEK10	0.139407	Pituitary
rs2643826	SBP	0.659825	chr3	27521497	27521498	SLC4A7	0.125843	Pituitary
rs243551	Height	0.659096	chr7	148698032	148698033	CUL1	0.174071	PBMC
rs148753960	SBP	0.656073	chr16	31036501	31036502	PYCARD	0.151057	PBMC
rs148753960	SBP	0.656073	chr16	31036501	31036502	ITGAM	0.352103	PBMC
rs2723815	AG	0.656053	chr12	11809905	11809906	ETV6	0.553916	PBMC
rs547211157	Baso	0.655906	chr6	130020758	130020759	SAMD3	0.274571	PBMC
rs301144	Neutro	0.654211	chr16	85750297	85750298	IRF8	0.504909	PBMC
rs1848510	MAP	0.653618	chr5	58458178	58458179	RAB3C	0.216124	Pituitary
rs12946510	eGFR	0.652219	chr17	39756124	39756125	IKZF3	0.34284	PBMC
rs9823161	eGFR	0.645853	chr3	194093379	194093380	HES1	0.124606	Pancreas
rs12483205	MCH	0.643761	chr21	37368522	37368523	KCNJ6	0.303379	Pituitary
rs6470361	eGFRcys	0.643399	chr8	125498096	125498097	NSMCE2	0.137409	PBMC
rs11773804	RBC	0.641479	chr7	27167069	27167070	SKAP2	0.451657	PBMC
rs35345753	Lym	0.640802	chr7	22700894	22700895	FAM126A	0.20157	PBMC
rs1186222	Baso	0.640266	chr7	75618011	75618012	HIP1	0.262504	PBMC
rs12045955	TP	0.640108	chr1	161718949	161718950	FCGR2A	0.352556	PBMC
rs12045955	TP	0.640108	chr1	161718949	161718950	FCGR3A	0.173214	PBMC
rs1700159	LOY	0.639287	chr12	51912002	51912003	NR4A1	0.369669	PBMC
rs12923978	Mono	0.637326	chr16	85912718	85912719	IRF8	0.504909	PBMC
rs945631	Plt	0.63718	chr1	92960610	92960611	DIPK1A	0.125194	PBMC
rs5016637	IGF1	0.635607	chr17	42211278	42211279	ATP6V0A1	0.21383	PBMC
rs11670056	WHRadjBMI	0.634409	chr19	18479133	18479134	LRRC25	0.360457	PBMC
rs10849448	GGT	0.63283	chr12	6384185	6384186	CD9	0.165925	Pituitary
rs114949263	IGF1	0.630617	chr7	150801157	150801158	TMEM176B	0.327173	PBMC
rs7499892	HDLC	0.628987	chr16	56972678	56972679	HERPUD1	0.209996	PBMC
rs17716502	BW	0.625529	chr8	115647504	115647505	TRPS1	0.176039	Pituitary
rs2724373	IGF1	0.624721	chr1	207825855	207825856	CR1	0.29717	PBMC
rs78581838	eGFRcys	0.624162	chr21	14864259	14864260	NRIP1	0.269311	PBMC
rs7499892	ApoB	0.623448	chr16	56972678	56972679	HERPUD1	0.209996	PBMC
rs9630085	IGF1	0.622832	chr10	93573306	93573307	FFAR4	0.241536	Pituitary
rs9630085	IGF1	0.622832	chr10	93573306	93573307	MYOF	0.545974	PBMC
rs913678	Plt	0.622745	chr20	50338887	50338888	CEBPB	0.364954	PBMC
rs10409474	WBC	0.622615	chr19	850733	850734	ARID3A	0.333956	PBMC
rs10409474	WBC	0.622615	chr19	850733	850734	CFD	0.357315	PBMC
rs34233878	IGF1	0.621945	chr18	45014315	45014316	SETBP1	0.22844	Pituitary
rs73125628	IGF1	0.614063	chr20	20086057	20086058	CFAP61	0.13645	Pituitary
rs141409212	Ca	0.613166	chr19	49503145	49503146	RPL13A	0.402996	PBMC
rs1700159	Plt	0.610803	chr12	51912002	51912003	NR4A1	0.369669	PBMC
rs11196234	HbA1c	0.608012	chr10	113114647	113114648	TCF7L2	0.236143	Pituitary
rs73900786	Plt	0.607905	chr21	35048237	35048238	RUNX1	0.2459	Pituitary
rs2954038	ApoB	0.606094	chr8	125495147	125495148	NSMCE2	0.137409	PBMC
rs77382280	BW	0.602906	chr8	59264488	59264489	TOX	0.235084	Pituitary
rs2643826	TC	0.602276	chr3	27521497	27521498	SLC4A7	0.125843	Pituitary
rs2643826	TC	0.602276	chr3	27521497	27521498	NEK10	0.139407	Pituitary
rs7412	BFP	0.602275	chr19	44908822	44908823	RELB	0.233575	PBMC
rs11841319	Plt	0.60092	chr13	109840279	109840280	IRS2	0.101126	Pituitary
rs496321	RBC	0.60025	chr11	95153468	95153469	SESN3	0.127762	PBMC
rs78703675	Neutro	0.599624	chr1	151816019	151816020	S100A11	0.166666	Pituitary
rs78703675	Neutro	0.599624	chr1	151816019	151816020	S100A11	0.329629	PBMC
rs78703675	Neutro	0.599624	chr1	151816019	151816020	S100A10	0.209684	PBMC
rs10799705	ALP	0.595976	chr1	21632094	21632095	HSPG2	0.127202	Pancreas
rs12143966	Neutro	0.592959	chr1	247438055	247438056	NLRP3	0.47324	PBMC
rs10869022	IGF1	0.591312	chr9	71442397	71442398	TRPM3	0.420005	Pituitary
rs200062924	SBP	0.58968	chr12	53030067	53030068	KRT8	0.161652	Pituitary
rs114949263	Alb	0.589501	chr7	150801157	150801158	TMEM176B	0.327173	PBMC
rs340005	CRP	0.586832	chr15	60585831	60585832	RORA-AS1	0.347452	PBMC
rs340005	CRP	0.586832	chr15	60585831	60585832	RORA	0.563869	PBMC
rs190712692	BW	0.584131	chr19	44921921	44921922	RELB	0.233575	PBMC
rs11670056	RBC	0.581721	chr19	18479133	18479134	LRRC25	0.360457	PBMC
rs887477	WBC	0.581141	chr12	6336816	6336817	CD9	0.165925	Pituitary
rs73035994	Age_at_Menarche	0.580095	chr3	24164972	24164973	THRB	0.15907	Pituitary
rs5112	AST	0.58006	chr19	44927023	44927024	RELB	0.233575	PBMC
rs738409	Plt	0.579685	chr22	43928847	43928848	PARVB	0.308925	PBMC
rs17287962	WHRadjBMI	0.579624	chr10	62011210	62011211	ARID5B	0.179512	Pituitary
rs6673762	CRP	0.579469	chr1	247430118	247430119	NLRP3	0.47324	PBMC
rs12794714	VitD	0.577567	chr11	14892029	14892030	PDE3B	0.349389	PBMC
rs12794714	VitD	0.577567	chr11	14892029	14892030	PSMA1	0.207432	PBMC
rs12794714	VitD	0.577567	chr11	14892029	14892030	PDE3B	0.259927	Pituitary
rs2295348	MCV	0.577349	chr20	3804387	3804388	RNF24	0.341768	PBMC
rs2295348	MCV	0.577349	chr20	3804387	3804388	ATRN	0.101292	PBMC
rs35355140	Plt	0.576727	chr7	27165113	27165114	SKAP2	0.451657	PBMC
rs1491961	Baso	0.576081	chr3	46208857	46208858	CCR1	0.374189	PBMC
rs11076176	TC	0.573574	chr16	56973534	56973535	HERPUD1	0.209996	PBMC
rs79187649	HDLC	0.572461	chr3	12117693	12117694	SYN2	0.110221	Pituitary
rs206916	Lym	0.57164	chr6	90218009	90218010	BACH2	0.136865	Pituitary
rs206916	Lym	0.57164	chr6	90218009	90218010	BACH2	0.685421	PBMC
rs16845929	IGF1	0.569133	chr4	71151341	71151342	SLC4A4	0.236146	Pituitary
rs2836619	eBMD	0.568399	chr21	38679523	38679524	ETS2	0.323856	PBMC
rs139797380	Ca	0.567621	chr6	136923819	136923820	IL20RA	0.108874	Pancreas
rs34811541	Height	0.56725	chr14	100872737	100872738	MEG3	0.531048	Pituitary
rs34811541	Height	0.56725	chr14	100872737	100872738	MEG8	0.476266	Pituitary
rs34811541	Height	0.56725	chr14	100872737	100872738	DLK1	0.340285	Pituitary
rs113898003	BW	0.567105	chr6	130020090	130020091	SAMD3	0.274571	PBMC
rs139474160	Height	0.566731	chr1	88874243	88874244	GBP2	0.226402	PBMC
rs139474160	Height	0.566731	chr1	88874243	88874244	GBP1	0.185213	PBMC
rs1927635	BW	0.566704	chr9	16461907	16461908	BNC2	0.372271	Pituitary
rs11767162	Ht	0.564273	chr7	2477839	2477840	TTYH3	0.355976	PBMC
rs41284816	TG	0.563711	chr13	50081853	50081854	DLEU1	0.289272	PBMC
rs160045	RBC	0.56353	chr5	88845125	88845126	MEF2C	0.651022	PBMC
rs4149909	Eosino	0.562522	chr1	241860596	241860597	OPN3	0.102366	Pituitary
rs2395785	eGFRcys	0.562504	chr6	41738453	41738454	CCND3	0.125796	Pituitary
rs236691	Plt	0.562369	chr20	59008481	59008482	CTSZ	0.335994	PBMC
rs1886654	Mono	0.561192	chr1	235942610	235942611	LYST	0.647683	PBMC
rs7731626	RBC	0.559874	chr5	56148856	56148857	IL6ST	0.12583	Pituitary
rs2954038	TC	0.55873	chr8	125495147	125495148	NSMCE2	0.137409	PBMC
rs2643826	AST	0.558134	chr3	27521497	27521498	NEK10	0.139407	Pituitary
rs2643826	AST	0.558134	chr3	27521497	27521498	SLC4A7	0.125843	Pituitary
rs921968	MCHC	0.556804	chr2	218407571	218407572	SLC11A1	0.608791	PBMC
rs13052676	Eosino	0.556206	chr21	42432123	42432124	PDE9A	0.135967	Pituitary
rs117808679	BMI	0.553504	chr17	66727894	66727895	PRKCA	0.10337	Pituitary
rs7437482	FEV1FVC	0.553038	chr4	23854351	23854352	PPARGC1A	0.230427	Pituitary
rs191205856	Plt	0.552873	chr9	32995847	32995848	B4GALT1	0.109993	Pituitary
rs9927316	Mono	0.552787	chr16	85982795	85982796	IRF8	0.504909	PBMC
rs1869581	UA	0.55038	chr8	125546108	125546109	NSMCE2	0.137409	PBMC
rs11744761	Height	0.550212	chr5	59297410	59297411	PDE4D	0.122322	Pancreas
rs5418	MAP	0.548721	chr17	7281773	7281774	GABARAP	0.16114	PBMC
rs4952342	Height	0.548145	chr2	33121989	33121990	LTBP1	0.179796	Pituitary
rs360020	MCV	0.546844	chr5	173782861	173782862	CPEB4	0.244579	PBMC
rs11773804	MCV	0.546336	chr7	27167069	27167070	SKAP2	0.451657	PBMC
rs2954038	LDLC	0.545835	chr8	125495147	125495148	NSMCE2	0.137409	PBMC
rs36084354	LOY	0.544296	chr19	1079960	1079961	MIDN	0.128494	Pituitary
rs3917914	WBC	0.544281	chr1	36482287	36482288	CSF3R	0.593377	PBMC
rs4699156	Plt	0.543882	chr4	105114278	105114279	TET2	0.503701	PBMC
rs696	WBC	0.543118	chr14	35401887	35401888	NFKBIA	0.248344	PBMC
rs9699681	eGFR	0.542404	chr1	214569966	214569967	PTPN14	0.142086	Pituitary
rs7412	ALP	0.541371	chr19	44908822	44908823	RELB	0.233575	PBMC
rs6914622	Hypothyroidism	0.539346	chr6	148193165	148193166	SASH1	0.134809	Pituitary
rs78839561	Hb	0.539101	chr20	4162192	4162193	RNF24	0.113853	Pituitary
rs951224	Lym	0.536928	chr5	151151686	151151687	GPX3	0.157999	Pituitary
rs140058837	Mono	0.535931	chr3	46313128	46313129	CCR1	0.374189	PBMC
rs429358	TBil	0.535559	chr19	44908684	44908685	RELB	0.233575	PBMC
rs17142630	FEV1FVC	0.535436	chr6	6857407	6857408	LY86	0.352732	PBMC
rs56218501	BFP	0.534933	chr20	47736892	47736893	SULF2	0.598323	PBMC
rs11670056	eGFR	0.53467	chr19	18479133	18479134	LRRC25	0.360457	PBMC
rs1700159	Neutro	0.533659	chr12	51912002	51912003	NR4A1	0.369669	PBMC
rs10831321	LOY	0.533563	chr11	95231179	95231180	SESN3	0.127762	PBMC
rs2273799	MCV	0.532835	chr11	33892021	33892022	LMO2	0.299964	PBMC
rs4709746	SHBG	0.530851	chr6	163711969	163711970	QKI	0.156657	Pituitary
rs77545561	Plt	0.528909	chr12	64622386	64622387	TBK1	0.226514	PBMC
rs77545561	Plt	0.528909	chr12	64622386	64622387	GNS	0.295413	PBMC
rs2498851	Height	0.528312	chr14	91866204	91866205	TC2N	0.441118	PBMC
rs267734	SHBG	0.527999	chr1	150979001	150979002	CTSS	0.513272	PBMC
rs138284624	Neutro	0.527487	chr17	58308212	58308213	TEX14	0.383157	PBMC
rs9677559	Worry_Too_Long	0.52417	chr2	23489138	23489139	KLHL29	0.162568	Pituitary
rs71336713	Eosino	0.523632	chr19	16332521	16332522	HSH2D	0.281239	PBMC
rs2009984	Ca	0.523599	chr19	49498620	49498621	RPL13A	0.402996	PBMC
rs738409	SHBG	0.521988	chr22	43928847	43928848	PARVB	0.308925	PBMC
rs10870739	IGF1	0.521302	chr13	40352218	40352219	LINC00598	0.350588	Pituitary
rs10870739	IGF1	0.521302	chr13	40352218	40352219	FOXO1	0.294239	Pituitary
rs236349	PP	0.521066	chr6	36852789	36852790	MTCH1	0.111866	Pituitary
rs236349	PP	0.521066	chr6	36852789	36852790	FGD2	0.4942	PBMC
rs45577137	Baso	0.520886	chr8	47739071	47739072	CEBPD	0.498958	PBMC
rs45577137	Baso	0.520886	chr8	47739071	47739072	SPIDR	0.394055	PBMC
rs71336713	Lym	0.519847	chr19	16332521	16332522	HSH2D	0.281239	PBMC
rs2526377	Mono	0.51727	chr17	58332680	58332681	TEX14	0.383157	PBMC
rs34221578	MCHC	0.51671	chr17	59287678	59287679	YPEL2	0.179154	PBMC
rs3917914	Neutro	0.516372	chr1	36482287	36482288	CSF3R	0.593377	PBMC
rs9592900	Height	0.516306	chr13	73274326	73274327	KLF5	0.145708	Pituitary
rs11670056	MCHC	0.515085	chr19	18479133	18479134	LRRC25	0.360457	PBMC
rs117011552	eBMD	0.514979	chr11	65559333	65559334	NEAT1	0.104797	Pituitary
rs3824667	Lym	0.514852	chr10	8058162	8058163	GATA3	0.261902	Pituitary
rs738409	Hb	0.514577	chr22	43928847	43928848	PARVB	0.308925	PBMC
rs77241309	eGFRcys	0.513064	chr19	44845920	44845921	RELB	0.233575	PBMC
rs1415701	Balding_Type4	0.512341	chr6	130024690	130024691	L3MBTL3	0.124876	Pituitary
rs6461315	Alb	0.512041	chr7	17408820	17408821	AHR	0.385563	PBMC
rs1990951	FEV1FVC	0.511383	chr5	157493903	157493904	ADAM19	0.306541	PBMC
rs17176641	IGF1	0.510418	chr13	40349087	40349088	LINC00598	0.350588	Pituitary
rs17176641	IGF1	0.510418	chr13	40349087	40349088	FOXO1	0.294239	Pituitary
rs7528548	IGF1	0.51035	chr1	154962189	154962190	SHC1	0.106069	Pituitary
rs7412	PP	0.509643	chr19	44908822	44908823	RELB	0.233575	PBMC
rs10819178	Ca	0.509595	chr9	126532697	126532698	MVB12B	0.124077	PBMC
rs1727	ALP	0.509271	chr10	89307012	89307013	IFIT2	0.323829	PBMC
rs1727	ALP	0.509271	chr10	89307012	89307013	IFIT3	0.342193	PBMC
rs1874142	WHRadjBMI	0.50843	chr1	203125278	203125279	BTG2	0.15173	Pituitary
rs12209685	Height	0.507692	chr6	135907537	135907538	PDE7B	0.305753	Pituitary
rs9532534	IGF1	0.507214	chr13	40350391	40350392	FOXO1	0.294239	Pituitary
rs9532534	IGF1	0.507214	chr13	40350391	40350392	LINC00598	0.350588	Pituitary
rs2385094	Mono	0.50703	chr8	125344207	125344208	NSMCE2	0.137409	PBMC
rs231779	AID_Combined	0.506865	chr2	203869764	203869765	ICOS	0.324742	PBMC
rs231779	AID_Combined	0.506865	chr2	203869764	203869765	CD28	0.28901	PBMC
rs174213	RBC	0.506325	chr14	68843795	68843796	ZFP36L1	0.273141	Pituitary
rs2954038	ALT	0.504629	chr8	125495147	125495148	NSMCE2	0.137409	PBMC
rs6997726	HDLC	0.504565	chr8	143388256	143388257	LY6H	0.206462	Pituitary
rs1450741	WBC	0.504048	chr8	55879600	55879601	LYN	0.756896	PBMC
rs35717991	ALT	0.503798	chr10	97318726	97318727	RRP12	0.55162	PBMC
rs35717991	ALT	0.503798	chr10	97318726	97318727	SLIT1	0.231407	Pituitary
rs2771265	TG	0.503463	chr10	92295532	92295533	CPEB3	0.208761	PBMC
rs17596722	Height	0.50209	chr18	55486936	55486937	TCF4	0.374688	PBMC
rs7402983	WHRadjBMI	0.49893	chr15	98650047	98650048	IGF1R	0.230497	PBMC
rs604723	SBP	0.498248	chr11	100739815	100739816	ARHGAP42	0.352787	Pituitary
rs589942	ApoA	0.496909	chr1	20589587	20589588	EIF4G3	0.275432	PBMC
rs9316495	WHRadjBMI	0.496546	chr13	50389228	50389229	DLEU1	0.289272	PBMC
rs2299620	LOY	0.496256	chr11	2837065	2837066	KCNQ1OT1	0.167536	PBMC
rs2299620	LOY	0.496256	chr11	2837065	2837066	OSBPL5	0.307539	PBMC
rs111260184	BFP	0.496226	chr12	107319919	107319920	BTBD11	0.173864	PBMC
rs111260184	BFP	0.496226	chr12	107319919	107319920	BTBD11	0.216913	Pituitary
rs3748770	GGT	0.49496	chr1	81800220	81800221	ADGRL2	0.328598	Pituitary
rs2980888	ALT	0.494874	chr8	125495066	125495067	NSMCE2	0.137409	PBMC
rs16942751	UA	0.494849	chr18	26813249	26813250	AQP4-AS1	0.129957	Pituitary
rs16942751	UA	0.494849	chr18	26813249	26813250	KCTD1	0.157568	Pituitary
rs16942751	UA	0.494849	chr18	26813249	26813250	CHST9	0.171775	Pituitary
rs3813498	SHBG	0.494534	chr6	108622962	108622963	FOXO3	0.399425	PBMC
rs331	ApoA	0.493649	chr8	19962894	19962895	ATP6V1B2	0.308392	PBMC
rs4970966	AG	0.493583	chr1	150611627	150611628	ADAMTSL4-AS1	0.562383	PBMC
rs4970966	AG	0.493583	chr1	150611627	150611628	CTSS	0.513272	PBMC
rs738408	UA	0.493437	chr22	43928850	43928851	PARVB	0.308925	PBMC
rs328	TG	0.493333	chr8	19962213	19962214	ATP6V1B2	0.308392	PBMC
rs7845090	BW	0.493167	chr8	72537705	72537706	KCNB2	0.237882	Pituitary
rs12189966	Height	0.492284	chr6	135907630	135907631	PDE7B	0.305753	Pituitary
rs604723	MAP	0.492104	chr11	100739815	100739816	ARHGAP42	0.352787	Pituitary
rs6665912	TP	0.491664	chr1	150571617	150571618	CTSS	0.513272	PBMC
rs6665912	TP	0.491664	chr1	150571617	150571618	ADAMTSL4-AS1	0.562383	PBMC
rs76580947	AST	0.489734	chr16	3065324	3065325	IL32	0.339586	PBMC
rs640526	FEV1FVC	0.489582	chr1	212427175	212427176	PPP2R5A	0.11547	Pituitary
rs1037117	TG	0.485973	chr15	101528455	101528456	PCSK6	0.234164	Pituitary
rs2111485	HDLC	0.484797	chr2	162254026	162254027	IFIH1	0.114768	PBMC
rs10885396	Hb	0.484109	chr10	112951996	112951997	TCF7L2	0.236143	Pituitary
rs10885396	Hb	0.484109	chr10	112951996	112951997	TCF7L2	0.614769	PBMC
rs2632516	Mono	0.483816	chr17	58331728	58331729	TEX14	0.383157	PBMC
rs10899240	AG	0.481474	chr11	76628620	76628621	ACER3	0.459089	PBMC
rs17561351	Eosino	0.481296	chr19	44869072	44869073	RELB	0.233575	PBMC
rs80030173	Age_at_Menopause	0.480346	chr20	5613204	5613205	GPCPD1	0.464278	PBMC
rs72631672	RBC	0.479894	chr14	100720690	100720691	MEG3	0.531048	Pituitary
rs72631672	RBC	0.479894	chr14	100720690	100720691	DLK1	0.340285	Pituitary
rs72631672	RBC	0.479894	chr14	100720690	100720691	MEG8	0.476266	Pituitary
rs887477	Mono	0.479754	chr12	6336816	6336817	CD9	0.165925	Pituitary
rs961498	BFP	0.478988	chr12	107319734	107319735	BTBD11	0.216913	Pituitary
rs961498	BFP	0.478988	chr12	107319734	107319735	BTBD11	0.173864	PBMC
rs1450741	Neutro	0.47837	chr8	55879600	55879601	LYN	0.756896	PBMC
rs738409	Ht	0.477628	chr22	43928847	43928848	PARVB	0.308925	PBMC
rs2852780	LOY	0.476948	chr18	44697023	44697024	SETBP1	0.22844	Pituitary
rs56218501	BW	0.475594	chr20	47736892	47736893	SULF2	0.598323	PBMC
rs258762	BFP	0.47522	chr5	143272492	143272493	NR3C1	0.210181	Pituitary
rs9809116	Plt	0.475103	chr3	72348128	72348129	LINC00877	0.49745	PBMC
rs6808574	Glucose	0.47465	chr3	188022735	188022736	LPP	0.360954	Pituitary
rs527616	UA	0.474623	chr18	26757460	26757461	CHST9	0.171775	Pituitary
rs150519213	Lym	0.473952	chr20	20516150	20516151	CFAP61	0.13645	Pituitary
rs258775	IGF1	0.47223	chr5	143185258	143185259	NR3C1	0.210181	Pituitary
rs13107325	BFP	0.470967	chr4	102267552	102267553	SLC39A8	0.16316	Pituitary
rs114949263	AG	0.47059	chr7	150801157	150801158	TMEM176B	0.327173	PBMC
rs114169280	AG	0.469728	chr19	44764175	44764176	RELB	0.233575	PBMC
rs1862362	Lym	0.46914	chr5	151151118	151151119	GPX3	0.157999	Pituitary
rs1058935	Baso	0.468244	chr11	308363	308364	IFITM3	0.236896	PBMC
rs4815606	MCV	0.467232	chr20	3797395	3797396	ATRN	0.101292	PBMC
rs12522841	DBP	0.466354	chr5	143139110	143139111	NR3C1	0.210181	Pituitary
rs7412	eGFRcys	0.466254	chr19	44908822	44908823	RELB	0.233575	PBMC
rs7601895	BMI	0.466087	chr2	55054765	55054766	EML6	0.13173	Pituitary
rs2279415	SHBG	0.465897	chr10	3750416	3750417	KLF6	0.477897	PBMC
rs4934470	ALP	0.464659	chr10	89307681	89307682	IFIT2	0.323829	PBMC
rs72928038	Hypothyroidism	0.462558	chr6	90267049	90267050	BACH2	0.685421	PBMC
rs12531349	TP	0.461719	chr7	3037424	3037425	CARD11	0.259568	PBMC
rs429358	CAD	0.458744	chr19	44908684	44908685	RELB	0.233575	PBMC
rs2179168	ALP	0.457773	chr6	15476799	15476800	JARID2	0.126287	Pancreas
rs1058873	ALP	0.457769	chr11	308178	308179	IFITM3	0.236896	PBMC
rs73371707	MCH	0.457092	chr17	82558360	82558361	FOXK2	0.100454	Pituitary
rs34515505	Eosino	0.455935	chr15	79909523	79909524	BCL2A1	0.317172	PBMC
rs1286657	IGF1	0.455601	chr3	25486162	25486163	RARB	0.146339	Pituitary
rs320370	MCH	0.45536	chr1	117596431	117596432	TENT5C	0.316815	PBMC
rs2723815	AST	0.455154	chr12	11809905	11809906	ETV6	0.553916	PBMC
rs12974537	LOY	0.454788	chr19	1074316	1074317	CFD	0.357315	PBMC
rs2980888	LDLC	0.454165	chr8	125495066	125495067	NSMCE2	0.137409	PBMC
rs2610989	Height	0.453993	chr4	18021211	18021212	LCORL	0.124313	PBMC
rs62396735	eGFRcys	0.453701	chr6	41734844	41734845	CCND3	0.125796	Pituitary
rs8208	AG	0.452426	chr15	40036464	40036465	EIF2AK4	0.105358	PBMC
rs257701	eBMD	0.451436	chr5	124402229	124402230	ZNF608	0.151009	Pituitary
rs1034382	Mono	0.451221	chr3	46361910	46361911	CCR1	0.374189	PBMC
rs79948771	FEV1FVC	0.451146	chr10	76096710	76096711	LRMDA	0.103175	Pituitary
rs114949263	Ca	0.451111	chr7	150801157	150801158	TMEM176B	0.327173	PBMC
rs112153300	Height	0.450501	chr21	46127560	46127561	COL6A2	0.188092	Pituitary
rs72655601	eGFRcys	0.449266	chr4	76300094	76300095	SHROOM3	0.281462	Pituitary
rs7617588	Morning_Person	0.449177	chr3	186362201	186362202	DGKG	0.362866	PBMC
rs7617588	Morning_Person	0.449177	chr3	186362201	186362202	DGKG	0.214386	Pituitary
rs236352	PP	0.448555	chr6	36849337	36849338	MTCH1	0.111866	Pituitary
rs185799410	BW	0.448508	chr20	58891038	58891039	PRELID3B	0.158339	Pituitary
rs117068593	Eosino	0.447729	chr14	92651884	92651885	SLC24A4	0.40545	PBMC
rs117068593	Eosino	0.447729	chr14	92651884	92651885	RIN3	0.398552	PBMC
rs6445040	FEV1FVC	0.447706	chr3	172140733	172140734	FNDC3B	0.499191	PBMC
rs7412	MCH	0.447662	chr19	44908822	44908823	RELB	0.233575	PBMC
rs12946510	Lym	0.446669	chr17	39756124	39756125	IKZF3	0.34284	PBMC
rs7480524	ALP	0.446569	chr11	307696	307697	IFITM3	0.236896	PBMC
rs11084891	AG	0.446316	chr19	1253047	1253048	MIDN	0.128494	Pituitary
rs6557616	TP	0.44464	chr8	23103191	23103192	TNFRSF10B	0.301015	PBMC
rs42032	TP	0.442139	chr7	92608112	92608113	CDK6	0.184875	Pituitary
rs2954038	CRP	0.44197	chr8	125495147	125495148	NSMCE2	0.137409	PBMC
rs738409	MCH	0.441837	chr22	43928847	43928848	PARVB	0.308925	PBMC
rs6948959	BFP	0.441549	chr7	50629354	50629355	GRB10	0.142719	Pituitary
rs2980888	TC	0.44127	chr8	125495066	125495067	NSMCE2	0.137409	PBMC
rs4865796	eGFR	0.440272	chr5	53976834	53976835	ARL15	0.133347	Pituitary
rs12131809	TP	0.440182	chr1	150572164	150572165	ADAMTSL4-AS1	0.562383	PBMC
rs12131809	TP	0.440182	chr1	150572164	150572165	CTSS	0.513272	PBMC
rs904477	eGFR	0.43963	chr4	128601363	128601364	JADE1	0.120659	Pancreas
rs71620317	Mono	0.439368	chr4	153466445	153466446	TMEM131L	0.199307	Pancreas
rs73125634	Height	0.439019	chr20	20089182	20089183	CFAP61	0.13645	Pituitary
rs429358	eGFRcys	0.438223	chr19	44908684	44908685	RELB	0.233575	PBMC
rs56399780	MCH	0.436466	chr21	44845585	44845586	ADARB1	0.111629	Pituitary
rs200170092	BW	0.436438	chr9	10126428	10126429	PTPRD	0.185512	Pituitary
rs10949830	GGT	0.435815	chr7	73827945	73827946	ELN	0.110859	Pancreas
rs7094463	GGT	0.43548	chr10	112952224	112952225	TCF7L2	0.614769	PBMC
rs185799410	HDLC	0.433844	chr20	58891038	58891039	PRELID3B	0.158339	Pituitary
rs9933582	WBC	0.433786	chr16	85982420	85982421	IRF8	0.504909	PBMC
rs11615578	SHBG	0.433723	chr12	121277132	121277133	P2RX7	0.395004	PBMC
rs635634	Ht	0.432788	chr9	133279427	133279428	SLC2A6	0.151899	PBMC
rs2980888	CRP	0.431391	chr8	125495066	125495067	NSMCE2	0.137409	PBMC
rs7094871	Hb	0.431202	chr10	112952395	112952396	TCF7L2	0.614769	PBMC
rs7090445	Lym	0.430556	chr10	61961417	61961418	ARID5B	0.217061	PBMC
rs112548260	Plt	0.430312	chr6	157841962	157841963	ZDHHC14	0.132072	Pituitary
rs56329027	Lym	0.429793	chr5	119333609	119333610	TNFAIP8	0.10099	Pancreas
rs7732130	HbA1c	0.429695	chr5	77139179	77139180	PDE8B	0.194851	Pituitary
rs2715093	Height	0.4296	chr7	50665337	50665338	GRB10	0.142719	Pituitary
rs289714	TC	0.426861	chr16	56973539	56973540	HERPUD1	0.209996	PBMC
rs6063502	CRP	0.426644	chr20	50339058	50339059	CEBPB	0.364954	PBMC
rs145216539	Neuroticism	0.426349	chr7	3301999	3302000	SDK1	0.192238	Pituitary
rs145216539	Neuroticism	0.426349	chr7	3301999	3302000	SDK1	0.405562	Pancreas
rs6747911	Age_at_Menarche	0.4261	chr2	141557383	141557384	LRP1B	0.319795	Pituitary
rs2979469	LOY	0.426074	chr8	30427575	30427576	RBPMS	0.311058	Pituitary
rs529200	BMI	0.425737	chr3	173396515	173396516	NLGN1	0.27334	Pituitary
rs117451470	eGFR	0.424679	chr9	68537427	68537428	PIP5K1B	0.164419	Pituitary
rs1111366	Ht	0.424572	chr1	20391270	20391271	VWA5B1	0.108325	Pituitary
rs524440	Guilty_Feelings	0.424461	chr9	117544734	117544735	ASTN2	0.254502	Pituitary
rs76364830	BW	0.422154	chr8	13514611	13514612	DLC1	0.148876	Pituitary
rs2561758	WBC	0.421624	chr5	173778279	173778280	CPEB4	0.244579	PBMC
rs16853620	Hb	0.421451	chr3	169382329	169382330	MECOM	0.242209	Pituitary
rs738409	UA	0.418796	chr22	43928847	43928848	PARVB	0.308925	PBMC
rs7694416	IGF1	0.418583	chr4	71151038	71151039	SLC4A4	0.236146	Pituitary
rs1991401	Age_at_Menopause	0.417919	chr17	64506317	64506318	PECAM1	0.41447	PBMC
rs4970850	UA	0.417501	chr1	145927840	145927841	TXNIP	0.159126	Pancreas
rs72729610	LDLC	0.417444	chr4	153269813	153269814	TMEM131L	0.199307	Pancreas
rs117068593	ALP	0.416202	chr14	92651884	92651885	SLC24A4	0.40545	PBMC
rs117068593	ALP	0.416202	chr14	92651884	92651885	RIN3	0.398552	PBMC
rs6908626	Hypothyroidism	0.415887	chr6	90296024	90296025	BACH2	0.685421	PBMC
rs6908626	Hypothyroidism	0.415887	chr6	90296024	90296025	BACH2	0.136865	Pituitary
rs13107325	MCP	0.415173	chr4	102267552	102267553	SLC39A8	0.16316	Pituitary
rs1058900	RBC	0.41516	chr11	308290	308291	IFITM3	0.236896	PBMC
rs8101081	Height	0.415148	chr19	30558124	30558125	ZNF536	0.177259	Pituitary
rs7763581	eGFRcys	0.415103	chr6	1614132	1614133	GMDS	0.124747	Pituitary
rs969075	ApoB	0.414158	chr20	17811678	17811679	RRBP1	0.160574	PBMC
rs114949263	Ht	0.413815	chr7	150801157	150801158	TMEM176B	0.327173	PBMC
rs7319045	Height	0.412662	chr13	91372320	91372321	GPC5	0.254718	Pituitary
rs7803075	Neutro	0.412358	chr7	131057307	131057308	LINC00513	0.151782	PBMC
rs1548817	Height	0.411238	chr14	91866524	91866525	TC2N	0.441118	PBMC
rs2561758	Neutro	0.411109	chr5	173778279	173778280	CPEB4	0.244579	PBMC
rs114949263	ALP	0.410449	chr7	150801157	150801158	TMEM176B	0.327173	PBMC
rs11246068	Eosino	0.410363	chr11	327334	327335	IFITM3	0.236896	PBMC
rs12001634	BW	0.410168	chr9	91424245	91424246	NFIL3	0.376551	PBMC
rs738409	TBil	0.408752	chr22	43928847	43928848	PARVB	0.308925	PBMC
rs4815606	MCH	0.408689	chr20	3797395	3797396	ATRN	0.101292	PBMC
rs4970966	WBC	0.408639	chr1	150611627	150611628	ADAMTSL4-AS1	0.562383	PBMC
rs4970966	WBC	0.408639	chr1	150611627	150611628	CTSS	0.513272	PBMC
rs979461	GGT	0.407712	chr21	40890132	40890133	DSCAM	0.495349	Pituitary
rs114949263	SHBG	0.407684	chr7	150801157	150801158	TMEM176B	0.327173	PBMC
rs12352863	Ht	0.407113	chr9	33116943	33116944	B4GALT1	0.109993	Pituitary
rs7402983	BW	0.406955	chr15	98650047	98650048	IGF1R	0.230497	PBMC
rs72777063	Height	0.406762	chr2	9654700	9654701	ASAP2	0.246676	Pituitary
rs116401167	Glucose	0.40512	chr4	184794531	184794532	ACSL1	0.10416	Pituitary
rs10980728	Mono	0.404498	chr9	111074540	111074541	LPAR1	0.46531	PBMC
rs111260184	BMI	0.404263	chr12	107319919	107319920	BTBD11	0.216913	Pituitary
rs111260184	BMI	0.404263	chr12	107319919	107319920	BTBD11	0.173864	PBMC
rs6987904	ALP	0.40408	chr8	125495783	125495784	NSMCE2	0.137409	PBMC
rs4815605	MCH	0.403835	chr20	3797299	3797300	ATRN	0.101292	PBMC
rs940131	eGFR	0.403596	chr18	5575355	5575356	EPB41L3	0.485181	PBMC
rs74624637	MCV	0.403378	chr22	50529483	50529484	TYMP	0.628874	PBMC
rs74624637	MCV	0.403378	chr22	50529483	50529484	SCO2	0.422978	PBMC
rs74624637	MCV	0.403378	chr22	50529483	50529484	PLXNB2	0.391511	PBMC
rs1886654	Baso	0.403254	chr1	235942610	235942611	LYST	0.647683	PBMC
rs604723	DBP	0.402611	chr11	100739815	100739816	ARHGAP42	0.352787	Pituitary
rs17622517	WBC	0.401815	chr5	132467845	132467846	IRF1	0.430628	PBMC
rs1290784	UA	0.401553	chr3	169379112	169379113	MECOM	0.489777	Pancreas
rs2111485	ApoA	0.397533	chr2	162254026	162254027	IFIH1	0.114768	PBMC
rs62217799	Height	0.397502	chr20	63715839	63715840	EEF1A2	0.103384	Pituitary
rs1171830	Alb	0.397385	chr10	59906128	59906129	ANK3	0.351133	PBMC
rs10949830	ALT	0.397211	chr7	73827945	73827946	ELN	0.110859	Pancreas
rs6892	eGFR	0.397121	chr10	102816113	102816114	SUFU	0.15884	PBMC
rs961498	BMI	0.397038	chr12	107319734	107319735	BTBD11	0.173864	PBMC
rs961498	BMI	0.397038	chr12	107319734	107319735	BTBD11	0.216913	Pituitary
rs2887502	WBC	0.396929	chr8	78844356	78844357	PKIA	0.108759	Pituitary
rs6871143	Height	0.396528	chr5	108749454	108749455	FER	0.113894	Pancreas
rs6871143	Height	0.396528	chr5	108749454	108749455	FER	0.103358	PBMC
rs6673762	WBC	0.395911	chr1	247430118	247430119	NLRP3	0.47324	PBMC
rs2594836	Neutro	0.39541	chr5	173778315	173778316	CPEB4	0.244579	PBMC
rs7412	Plt	0.395299	chr19	44908822	44908823	RELB	0.233575	PBMC
rs1111366	Hb	0.394256	chr1	20391270	20391271	VWA5B1	0.108325	Pituitary
rs2980888	ApoB	0.393906	chr8	125495066	125495067	NSMCE2	0.137409	PBMC
rs4793120	IGF1	0.392824	chr17	44548518	44548519	GRN	0.367683	PBMC
rs738408	TBil	0.392621	chr22	43928850	43928851	PARVB	0.308925	PBMC
rs190629717	MCV	0.392454	chr8	143228420	143228421	LY6H	0.206462	Pituitary
rs62059826	LDLC	0.392214	chr17	7582265	7582266	CD68	0.292064	PBMC
rs62059826	LDLC	0.392214	chr17	7582265	7582266	TNFSF13	0.221729	PBMC
rs75490047	Height	0.391484	chr3	113659594	113659595	SIDT1	0.128474	PBMC
rs2594836	WBC	0.391212	chr5	173778315	173778316	CPEB4	0.244579	PBMC
rs362307	Worry_Too_Long	0.390644	chr4	3240118	3240119	GRK4	0.118975	Pituitary
rs35995003	ALP	0.390554	chr7	134861661	134861662	CALD1	0.156779	Pituitary
rs138284624	WBC	0.390332	chr17	58308212	58308213	TEX14	0.383157	PBMC
rs1862901	Plt	0.389522	chr2	23663279	23663280	KLHL29	0.162568	Pituitary
rs34233878	eBMD	0.38948	chr18	45014315	45014316	SETBP1	0.22844	Pituitary
rs75471743	UA	0.388996	chr1	25561749	25561750	MAN1C1	0.233081	PBMC
rs59950510	SBP	0.388826	chr2	163606976	163606977	FIGN	0.249016	Pituitary
rs706610	Mono	0.388639	chr13	50141598	50141599	DLEU2	0.457595	PBMC
rs706610	Mono	0.388639	chr13	50141598	50141599	DLEU1	0.289272	PBMC
rs72729610	SHBG	0.388423	chr4	153269813	153269814	TMEM131L	0.199307	Pancreas
rs713240	PP	0.38794	chr10	62050693	62050694	ARID5B	0.217061	PBMC
rs2389696	eGFR	0.387932	chr13	96532034	96532035	HS6ST3	0.259697	Pituitary
rs13068741	HbA1c	0.387185	chr3	171802533	171802534	PLD1	0.317021	Pancreas
rs56358948	Height	0.386873	chr2	55885754	55885755	MIR217HG	0.250202	Pancreas
rs1629862	Ht	0.386599	chr6	12295643	12295644	HIVEP1	0.131271	Pituitary
rs10234815	Lym	0.385746	chr7	70679855	70679856	AUTS2	0.39706	PBMC
rs2564906	MCHC	0.385544	chr9	112073215	112073216	SUSD1	0.127031	Pituitary
rs114949263	Hb	0.385197	chr7	150801157	150801158	TMEM176B	0.327173	PBMC
rs7802307	SBP	0.38518	chr7	22726814	22726815	FAM126A	0.20157	PBMC
rs738408	Plt	0.383684	chr22	43928850	43928851	PARVB	0.308925	PBMC
rs1058935	TP	0.382107	chr11	308363	308364	IFITM3	0.236896	PBMC
rs11247915	Balding_Type4	0.381133	chr1	26324059	26324060	SH3BGRL3	0.102179	Pituitary
rs147348486	Plt	0.380406	chr2	85539177	85539178	GNLY	0.248432	PBMC
rs738409	MCV	0.380042	chr22	43928847	43928848	PARVB	0.308925	PBMC
rs2190496	BFP	0.379449	chr7	50631538	50631539	GRB10	0.142719	Pituitary
rs738408	MCH	0.37922	chr22	43928850	43928851	PARVB	0.308925	PBMC
rs1545552	Height	0.379189	chr2	33135271	33135272	LTBP1	0.179796	Pituitary
rs74624637	MCH	0.378925	chr22	50529483	50529484	SCO2	0.422978	PBMC
rs74624637	MCH	0.378925	chr22	50529483	50529484	TYMP	0.628874	PBMC
rs74624637	MCH	0.378925	chr22	50529483	50529484	PLXNB2	0.391511	PBMC
rs738408	Ht	0.378895	chr22	43928850	43928851	PARVB	0.308925	PBMC
rs113898003	Balding_Type4	0.378643	chr6	130020090	130020091	SAMD3	0.274571	PBMC
rs2232839	Morning_Person	0.377668	chr17	17496321	17496322	RASD1	0.273119	Pituitary
rs11135695	MCH	0.376222	chr8	23068985	23068986	TNFRSF10B	0.301015	PBMC
rs61115258	IGF1	0.375496	chr19	30227867	30227868	ZNF536	0.177259	Pituitary
rs2823140	RBC	0.374638	chr21	15206480	15206481	NRIP1	0.269311	PBMC
rs1415701	BW	0.374628	chr6	130024690	130024691	L3MBTL3	0.124876	Pituitary
rs7845090	BFP	0.374492	chr8	72537705	72537706	KCNB2	0.237882	Pituitary
rs738408	SHBG	0.373782	chr22	43928850	43928851	PARVB	0.308925	PBMC
rs1257192	Eosino	0.37329	chr2	134233453	134233454	MGAT5	0.183776	PBMC
rs869400	BMI	0.373121	chr3	186108951	186108952	DGKG	0.214386	Pituitary
rs869400	BMI	0.373121	chr3	186108951	186108952	DGKG	0.362866	PBMC
rs61806853	MCH	0.372034	chr1	154182111	154182112	RPS27	0.113811	PBMC
rs429358	LipoA	0.371561	chr19	44908684	44908685	RELB	0.233575	PBMC
rs17466257	AG	0.371269	chr15	77083841	77083842	PEAK1	0.114818	PBMC
rs8112883	IGF1	0.37045	chr19	7179309	7179310	INSR	0.154208	Pituitary
rs10457576	HbA1c	0.370079	chr6	131826265	131826266	ENPP1	0.241203	Pituitary
rs263424	Ca	0.369874	chr10	8046691	8046692	GATA3	0.261902	Pituitary
rs66603727	GGT	0.369804	chr9	109314839	109314840	PTPN3	0.144028	Pituitary
rs11606601	Alb	0.369654	chr11	65586968	65586969	NEAT1	0.104797	Pituitary
rs17627309	FEV1FVC	0.369277	chr10	13698314	13698315	FRMD4A	0.114544	Pituitary
rs72647336	eGFRcys	0.368975	chr8	125432813	125432814	NSMCE2	0.137409	PBMC
rs10234816	Lym	0.368743	chr7	70679862	70679863	AUTS2	0.39706	PBMC
rs429358	BMI	0.36848	chr19	44908684	44908685	RELB	0.233575	PBMC
rs8007097	BW	0.367283	chr14	62125614	62125615	SYT16	0.112099	Pituitary
rs2387397	AID_Combined	0.367207	chr10	6348230	6348231	PRKCQ	0.427772	PBMC
rs2387397	AID_Combined	0.367207	chr10	6348230	6348231	PRKCQ-AS1	0.425266	PBMC
rs33384	Eosino	0.366647	chr5	143229960	143229961	NR3C1	0.210181	Pituitary
rs4815605	MCV	0.36607	chr20	3797299	3797300	ATRN	0.101292	PBMC
rs1820351	FEV1FVC	0.36534	chr11	19735674	19735675	NAV2	0.332683	Pituitary
rs62454415	WBC	0.36487	chr7	27143911	27143912	SKAP2	0.451657	PBMC
rs2887502	Eosino	0.364853	chr8	78844356	78844357	PKIA	0.108759	Pituitary
rs546764840	ALP	0.364576	chr15	88915876	88915877	ABHD2	0.157359	Pituitary
rs17206784	eGFR	0.363563	chr19	49067856	49067857	LHB	0.130997	Pituitary
rs3966775	Height	0.363198	chr6	125746509	125746510	NCOA7	0.230949	Pituitary
rs72729610	ALP	0.36305	chr4	153269813	153269814	TMEM131L	0.199307	Pancreas
rs11863590	Mono	0.362672	chr16	85912888	85912889	IRF8	0.504909	PBMC
rs322666	TG	0.362073	chr3	25324653	25324654	RARB	0.146339	Pituitary
rs2837398	BMI	0.361443	chr21	40055241	40055242	DSCAM	0.495349	Pituitary
rs116469775	Glucose	0.360835	chr2	168847084	168847085	NOSTRIN	0.109623	Pancreas
rs33428	IGF1	0.360835	chr19	30446936	30446937	ZNF536	0.177259	Pituitary
rs6552828	HbA1c	0.360782	chr4	184804262	184804263	ACSL1	0.10416	Pituitary
rs724016	BW	0.360682	chr3	141386728	141386729	SPSB4	0.114424	Pancreas
rs4871385	PP	0.360536	chr8	123540982	123540983	FBXO32	0.150278	PBMC
rs12239046	WBC	0.360404	chr1	247438293	247438294	NLRP3	0.47324	PBMC
rs2594836	Mono	0.359776	chr5	173778315	173778316	CPEB4	0.244579	PBMC
rs696	TP	0.359443	chr14	35401887	35401888	NFKBIA	0.248344	PBMC
rs58466966	IGF1	0.358049	chr19	30225646	30225647	ZNF536	0.177259	Pituitary
rs738408	Hb	0.357676	chr22	43928850	43928851	PARVB	0.308925	PBMC
rs738409	HDLC	0.357629	chr22	43928847	43928848	PARVB	0.308925	PBMC
rs2115107	HDLC	0.357536	chr19	7903283	7903284	TGFBR3L	0.256082	Pituitary
rs2954038	TG	0.357455	chr8	125495147	125495148	NSMCE2	0.137409	PBMC
rs17085526	GGT	0.357389	chr6	154555370	154555371	IPCEF1	0.112258	Pancreas
rs17085526	GGT	0.357389	chr6	154555370	154555371	CNKSR3	0.145916	Pancreas
rs12772183	Glucose	0.357291	chr10	112811308	112811309	TCF7L2	0.236143	Pituitary
rs7845090	BMI	0.3567	chr8	72537705	72537706	KCNB2	0.237882	Pituitary
rs7412	Alzheimer_LTFH	0.356431	chr19	44908822	44908823	RELB	0.233575	PBMC
rs7215205	eBMD	0.35636	chr17	31491240	31491241	NF1	0.21894	PBMC
rs738408	MCV	0.356257	chr22	43928850	43928851	PARVB	0.308925	PBMC
rs852392	TG	0.355628	chr7	5532501	5532502	TNRC18	0.331801	PBMC
rs412771	Neutro	0.355311	chr6	133290088	133290089	EYA4	0.370909	Pituitary
rs34668346	SHBG	0.354954	chr19	672169	672170	CFD	0.357315	PBMC
rs1925046	Lym	0.354405	chr13	74026628	74026629	KLF12	0.465244	PBMC
rs2522055	Eosino	0.353728	chr5	132464907	132464908	IRF1	0.430628	PBMC
rs112149573	SBP	0.353457	chr16	52547333	52547334	TOX3	0.20675	Pituitary
rs34756386	Height	0.353372	chr19	54248358	54248359	OSCAR	0.547945	PBMC
rs34756386	Height	0.353372	chr19	54248358	54248359	LILRB3	0.496116	PBMC
rs34756386	Height	0.353372	chr19	54248358	54248359	LILRB2	0.488245	PBMC
rs34756386	Height	0.353372	chr19	54248358	54248359	MBOAT7	0.28834	PBMC
rs34756386	Height	0.353372	chr19	54248358	54248359	LILRA5	0.38301	PBMC
rs2970870	RBC	0.353261	chr4	23891394	23891395	PPARGC1A	0.230427	Pituitary
rs9836257	Mono	0.35318	chr3	128584640	128584641	GATA2	0.240041	Pituitary
rs8114057	RBC	0.352258	chr20	44407812	44407813	SERINC3	0.189058	Pituitary
rs302153	WBC	0.352167	chr7	18227606	18227607	HDAC9	0.283849	Pituitary
rs1037117	RBC	0.351516	chr15	101528455	101528456	PCSK6	0.234164	Pituitary
rs738409	ApoA	0.351258	chr22	43928847	43928848	PARVB	0.308925	PBMC
rs2289702	AST	0.351128	chr15	78944951	78944952	CTSH	0.232338	PBMC
rs738409	Testosterone	0.351007	chr22	43928847	43928848	PARVB	0.308925	PBMC
rs77919370	Lym	0.350958	chr13	74133293	74133294	KLF12	0.465244	PBMC
rs11921666	WBC	0.350777	chr3	64052109	64052110	PRICKLE2	0.159989	Pituitary
rs2228078	IGF1	0.350728	chr7	30979237	30979238	GHRHR	0.391853	Pituitary
rs6788010	MCV	0.35034	chr3	16887610	16887611	PLCL2	0.160659	Pituitary
rs3825071	HbA1c	0.350159	chr11	65444651	65444652	NEAT1	0.576804	PBMC
rs2823024	Eosino	0.349887	chr21	15050558	15050559	NRIP1	0.269311	PBMC
rs279070	Hb	0.349786	chr13	50559519	50559520	DLEU1	0.289272	PBMC
rs114949263	RBC	0.349632	chr7	150801157	150801158	TMEM176B	0.327173	PBMC
rs529200	BFP	0.349168	chr3	173396515	173396516	NLGN1	0.27334	Pituitary
rs7717604	Height	0.348911	chr5	124653924	124653925	ZNF608	0.151009	Pituitary
rs117068593	WBC	0.348908	chr14	92651884	92651885	RIN3	0.398552	PBMC
rs117068593	WBC	0.348908	chr14	92651884	92651885	SLC24A4	0.40545	PBMC
rs12432456	GGT	0.34881	chr14	95311752	95311753	CLMN	0.419816	PBMC
rs7412	CAD	0.348242	chr19	44908822	44908823	RELB	0.233575	PBMC
rs11170394	Height	0.347619	chr12	53070188	53070189	KRT8	0.161652	Pituitary
rs78529890	AG	0.346864	chr11	47393318	47393319	SPI1	0.516865	PBMC
rs111981233	Testosterone	0.346017	chr19	49513222	49513223	RPL13A	0.402996	PBMC
rs6960995	Plt	0.345904	chr7	37372155	37372156	ELMO1	0.227493	Pituitary
rs7803075	Mono	0.345355	chr7	131057307	131057308	LINC00513	0.151782	PBMC
rs7248167	Ca	0.345234	chr19	43455962	43455963	PLAUR	0.529546	PBMC
rs738408	Testosterone	0.345129	chr22	43928850	43928851	PARVB	0.308925	PBMC
rs139358	AG	0.345126	chr22	39117525	39117526	APOBEC3G	0.154072	PBMC
rs139358	AG	0.345126	chr22	39117525	39117526	RPL3	0.351629	PBMC
rs139358	AG	0.345126	chr22	39117525	39117526	APOBEC3C	0.103703	PBMC
rs62454583	IGF1	0.344801	chr7	13945841	13945842	ETV1	0.103126	Pituitary
rs2241413	eGFR	0.343919	chr3	195872214	195872215	TFRC	0.106391	PBMC
rs149914551	RBC	0.343914	chr4	78776716	78776717	BMP2K	0.353993	PBMC
rs12432176	Morning_Person	0.342319	chr14	100554881	100554882	WARS	0.584689	PBMC
rs12432176	Morning_Person	0.342319	chr14	100554881	100554882	MEG3	0.531048	Pituitary
rs139719552	Baso	0.341273	chr6	130033828	130033829	SAMD3	0.164417	Pituitary
rs3747207	ApoA	0.339834	chr22	43928975	43928976	PARVB	0.308925	PBMC
rs34013988	Height	0.339028	chr5	172770787	172770788	DUSP1	0.197273	Pituitary
rs1456919	Urea	0.33854	chr3	66693847	66693848	LRIG1	0.183408	Pituitary
rs5417	MAP	0.338509	chr17	7281743	7281744	GABARAP	0.16114	PBMC
rs9427717	eGFR	0.338215	chr1	202046810	202046811	ELF3	0.166315	Pancreas
rs75077214	MCH	0.338189	chr20	3767112	3767113	ATRN	0.101292	PBMC
rs75077214	MCH	0.338189	chr20	3767112	3767113	RNF24	0.341768	PBMC
rs1800919	CRP	0.337676	chr2	102142833	102142834	IL1R1	0.166934	Pancreas
rs1800919	CRP	0.337676	chr2	102142833	102142834	MAP4K4	0.101308	Pancreas
rs139113505	Mono	0.336814	chr19	14388804	14388805	ADGRE5	0.448189	PBMC
rs10902585	AG	0.336009	chr15	100927195	100927196	LRRK1	0.464203	PBMC
rs1182199	BW	0.335767	chr7	2822908	2822909	TTYH3	0.355976	PBMC
rs212515	Height	0.334942	chr1	21248552	21248553	ECE1	0.187988	Pancreas
rs9515919	Height	0.334441	chr13	91372074	91372075	GPC5	0.254718	Pituitary
rs2868095	Ht	0.334262	chr20	44405828	44405829	SERINC3	0.189058	Pituitary
rs17666754	BW	0.334041	chr15	40059516	40059517	EIF2AK4	0.105358	PBMC
rs2970876	RBC	0.333387	chr4	23886996	23886997	PPARGC1A	0.230427	Pituitary
rs77519307	RBC	0.332936	chr17	7423770	7423771	TNFSF13	0.221729	PBMC
rs117068593	Plt	0.331677	chr14	92651884	92651885	RIN3	0.398552	PBMC
rs117068593	Plt	0.331677	chr14	92651884	92651885	SLC24A4	0.40545	PBMC
rs4149909	MCV	0.331505	chr1	241860596	241860597	OPN3	0.102366	Pituitary
rs429358	IGF1	0.331269	chr19	44908684	44908685	RELB	0.233575	PBMC
rs5418	SBP	0.330273	chr17	7281773	7281774	GABARAP	0.16114	PBMC
rs7164904	Baso	0.32981	chr15	99509966	99509967	MEF2A	0.386377	PBMC
rs79034755	Urea	0.329019	chr17	82232019	82232020	SECTM1	0.256013	PBMC
rs4457054	Glucose	0.32863	chr5	77129235	77129236	PDE8B	0.194851	Pituitary
rs1021363	Depression_GP	0.328436	chr10	104851081	104851082	SORCS3	0.350345	Pituitary
rs12239046	Neutro	0.327847	chr1	247438293	247438294	NLRP3	0.47324	PBMC
rs17122779	HbA1c	0.327299	chr14	22819847	22819848	SLC7A7	0.355792	PBMC
rs2160515	Worry_Too_Long	0.326576	chr12	16601031	16601032	LMO3	0.294115	Pituitary
rs8026614	Baso	0.326559	chr15	99510931	99510932	MEF2A	0.386377	PBMC
rs11537608	Height	0.326526	chr17	30958057	30958058	ADAP2	0.410759	PBMC
rs11537608	Height	0.326526	chr17	30958057	30958058	NF1	0.21894	PBMC
rs543874	BW	0.326299	chr1	177920345	177920346	RASAL2	0.249602	Pituitary
rs28406364	MAP	0.326274	chr17	49377145	49377146	ABI3	0.105494	PBMC
rs2670824	ALP	0.326086	chr17	74442833	74442834	CD300E	0.461267	PBMC
rs2352214	GGT	0.325961	chr15	90162097	90162098	ZNF710	0.413068	PBMC
rs9852648	Eosino	0.325885	chr3	16869827	16869828	PLCL2	0.160659	Pituitary
rs72928038	AID_Combined	0.325358	chr6	90267049	90267050	BACH2	0.685421	PBMC
rs563437995	MCHC	0.32531	chr1	25507017	25507018	MAN1C1	0.233081	PBMC
rs3893234	eGFR	0.324521	chr13	96505266	96505267	HS6ST3	0.259697	Pituitary
rs56219475	eGFRcys	0.32451	chr2	39013966	39013967	DHX57	0.12193	PBMC
rs10511584	Plt	0.323623	chr9	13972308	13972309	NFIB	0.411393	Pituitary
rs839228	WBC	0.323603	chr3	58052878	58052879	ABHD6	0.111514	Pituitary
rs2324598	IGF1	0.323166	chr13	40345110	40345111	LINC00598	0.350588	Pituitary
rs2324598	IGF1	0.323166	chr13	40345110	40345111	FOXO1	0.294239	Pituitary
rs17643734	eGFRcys	0.32296	chr7	17123258	17123259	AHR	0.385563	PBMC
rs73125628	Height	0.322673	chr20	20086057	20086058	CFAP61	0.13645	Pituitary
rs267734	GGT	0.322279	chr1	150979001	150979002	CTSS	0.513272	PBMC
rs12352863	RBC	0.321843	chr9	33116943	33116944	B4GALT1	0.109993	Pituitary
rs3736290	DBP	0.321401	chr15	40029150	40029151	FSIP1	0.130854	Pituitary
rs3736290	MAP	0.320941	chr15	40029150	40029151	FSIP1	0.130854	Pituitary
rs2561758	Mono	0.320269	chr5	173778279	173778280	CPEB4	0.244579	PBMC
rs1991401	Alb	0.319457	chr17	64506317	64506318	PECAM1	0.41447	PBMC
rs10251937	MCH	0.319179	chr7	43583207	43583208	BLVRA	0.205165	PBMC
rs73371707	MCV	0.318781	chr17	82558360	82558361	FOXK2	0.100454	Pituitary
rs115383270	LDLC	0.318388	chr1	161561550	161561551	FCGR2A	0.352556	PBMC
rs115383270	LDLC	0.318388	chr1	161561550	161561551	FCGR3A	0.173214	PBMC
rs1055479	MCV	0.318045	chr8	26383130	26383131	BNIP3L	0.204631	PBMC
rs3738448	CRP	0.317878	chr1	247416133	247416134	NLRP3	0.47324	PBMC
rs113898003	Plt	0.317727	chr6	130020090	130020091	SAMD3	0.274571	PBMC
rs77307721	Mono	0.317396	chr3	128482688	128482689	GATA2	0.240041	Pituitary
rs35374654	HDLC	0.316958	chr3	186208458	186208459	DGKG	0.214386	Pituitary
rs7574340	IGF1	0.316529	chr2	40394099	40394100	SLC8A1	0.248954	Pituitary
rs7574340	IGF1	0.316529	chr2	40394099	40394100	SLC8A1-AS1	0.523224	PBMC
rs7574340	IGF1	0.316529	chr2	40394099	40394100	SLC8A1	0.801779	PBMC
rs7732130	Glucose	0.316411	chr5	77139179	77139180	PDE8B	0.194851	Pituitary
rs2013002	BW	0.315877	chr12	111762346	111762347	ALDH2	0.217996	PBMC
rs59774409	AST	0.315443	chr19	49513491	49513492	RPL13A	0.402996	PBMC
rs28406364	DBP	0.315406	chr17	49377145	49377146	ABI3	0.105494	PBMC
rs1476698	Ca	0.315178	chr2	241357034	241357035	FARP2	0.136441	PBMC
rs10766196	VitD	0.315075	chr11	14891585	14891586	PSMA1	0.207432	PBMC
rs10766196	VitD	0.315075	chr11	14891585	14891586	PDE3B	0.259927	Pituitary
rs10766196	VitD	0.315075	chr11	14891585	14891586	PDE3B	0.349389	PBMC
rs11078597	ApoA	0.314328	chr17	1715069	1715070	PITPNA	0.238384	PBMC
rs11078597	ApoA	0.314328	chr17	1715069	1715070	SLC43A2	0.497514	PBMC
rs13330176	AG	0.313059	chr16	85985481	85985482	IRF8	0.504909	PBMC
rs10927074	Baso	0.312714	chr1	235940665	235940666	LYST	0.647683	PBMC
rs67175901	Neutro	0.312654	chr15	101208022	101208023	CHSY1	0.293811	PBMC
rs67175901	Neutro	0.312654	chr15	101208022	101208023	LRRK1	0.464203	PBMC
rs4686952	Height	0.312197	chr3	188331054	188331055	LPP	0.360954	Pituitary
rs429358	UA	0.311954	chr19	44908684	44908685	RELB	0.233575	PBMC
rs185799410	TG	0.311938	chr20	58891038	58891039	PRELID3B	0.158339	Pituitary
rs12663639	Eosino	0.3117	chr6	143834829	143834830	HYMAI	0.236654	Pituitary
rs149336329	HbA1c	0.310664	chr15	52295543	52295544	GNB5	0.154507	PBMC
rs17661249	Alb	0.310646	chr11	99322013	99322014	CNTN5	0.307793	Pituitary
rs35661734	MCV	0.309838	chr1	150578819	150578820	ADAMTSL4-AS1	0.562383	PBMC
rs35661734	MCV	0.309838	chr1	150578819	150578820	CTSS	0.513272	PBMC
rs738408	HDLC	0.309779	chr22	43928850	43928851	PARVB	0.308925	PBMC
rs6731582	AG	0.309673	chr2	60356067	60356068	BCL11A	0.3932	PBMC
rs17731	Mono	0.309316	chr10	3779369	3779370	KLF6	0.477897	PBMC
rs12601581	AST	0.309216	chr17	7553064	7553065	CD68	0.292064	PBMC
rs11031006	Age_at_Menopause	0.308545	chr11	30204981	30204982	FSHB	0.251176	Pituitary
rs1345777	eBMD	0.307913	chr5	50967954	50967955	PARP8	0.147699	Pituitary
rs738408	ApoA	0.307659	chr22	43928850	43928851	PARVB	0.308925	PBMC
rs34933034	FEV1FVC	0.307579	chr15	74787133	74787134	PPCDC	0.185069	PBMC
rs9826842	HDLC	0.305895	chr3	186162411	186162412	DGKG	0.362866	PBMC
rs114949263	TP	0.30541	chr7	150801157	150801158	TMEM176B	0.327173	PBMC
rs10157379	AG	0.305314	chr1	247442297	247442298	NLRP3	0.47324	PBMC
rs34791738	ApoA	0.304715	chr1	145994983	145994984	TXNIP	0.136848	Pituitary
rs34791738	ApoA	0.304715	chr1	145994983	145994984	TXNIP	0.159126	Pancreas
rs746748	Age_at_Menopause	0.304663	chr20	25302331	25302332	PYGB	0.22965	Pituitary
rs4970966	Eosino	0.304589	chr1	150611627	150611628	ADAMTSL4-AS1	0.562383	PBMC
rs4970966	Eosino	0.304589	chr1	150611627	150611628	CTSS	0.513272	PBMC
rs3744399	Eosino	0.304306	chr17	7251263	7251264	GABARAP	0.16114	PBMC
rs968821	BW	0.304253	chr9	91425352	91425353	ROR2	0.216501	Pituitary
rs1152591	AFib	0.304091	chr14	64214130	64214131	ESR2	0.18846	PBMC
rs35350783	eGFRcys	0.302842	chr6	136365927	136365928	MAP3K5	0.351322	PBMC
rs35350783	eGFRcys	0.302842	chr6	136365927	136365928	MAP3K5	0.23025	Pituitary
rs3014874	Baso	0.30282	chr1	153365467	153365468	S100A9	0.356238	PBMC
rs3014874	Baso	0.30282	chr1	153365467	153365468	S100A8	0.351903	PBMC
rs3014874	Baso	0.30282	chr1	153365467	153365468	S100A6	0.155476	PBMC
rs3014874	Baso	0.30282	chr1	153365467	153365468	S100A12	0.154746	PBMC
rs1887428	MCV	0.302553	chr9	4984530	4984531	INSL6	0.223856	PBMC
rs1887428	MCV	0.302553	chr9	4984530	4984531	JAK2	0.519205	PBMC
rs42525	Height	0.302198	chr7	94414910	94414911	PEG10	0.180589	Pituitary
rs11641142	HDLC	0.301411	chr16	81500317	81500318	CMIP	0.402015	PBMC
rs2279415	Hb	0.300953	chr10	3750416	3750417	KLF6	0.477897	PBMC
rs45584234	Plt	0.300704	chr18	25275980	25275981	ZNF521	0.373465	Pituitary
rs2948542	Mono	0.300408	chr17	27529460	27529461	LGALS9	0.266039	PBMC
rs2948542	Mono	0.300408	chr17	27529460	27529461	KSR1	0.457484	PBMC
rs2948542	Mono	0.300408	chr17	27529460	27529461	WSB1	0.390675	PBMC
rs117068593	AG	0.300375	chr14	92651884	92651885	RIN3	0.398552	PBMC
rs117068593	AG	0.300375	chr14	92651884	92651885	SLC24A4	0.40545	PBMC
rs2140046	AST	0.300166	chr2	168849569	168849570	NOSTRIN	0.109623	Pancreas
rs2954038	ALP	0.29974	chr8	125495147	125495148	NSMCE2	0.137409	PBMC
rs145455132	eGFR	0.299676	chr11	65488082	65488083	NEAT1	0.576804	PBMC
rs340005	ALP	0.299662	chr15	60585831	60585832	RORA	0.563869	PBMC
rs340005	ALP	0.299662	chr15	60585831	60585832	RORA-AS1	0.347452	PBMC
rs7488780	PP	0.29937	chr12	20426458	20426459	PDE3A	0.202905	Pituitary
rs1992383	MCV	0.299164	chr3	16886638	16886639	PLCL2	0.160659	Pituitary
rs12939051	Alb	0.298803	chr17	1737045	1737046	SLC43A2	0.497514	PBMC
rs12939051	Alb	0.298803	chr17	1737045	1737046	PITPNA	0.238384	PBMC
rs864354	BW	0.298204	chr5	143255143	143255144	NR3C1	0.210181	Pituitary
rs2651369	Mono	0.297851	chr12	32399835	32399836	FGD4	0.634825	PBMC
rs148325412	ALP	0.297822	chr17	1723729	1723730	SERPINF1	0.119835	Pituitary
rs12712691	DBP	0.297682	chr2	40348669	40348670	SLC8A1	0.248954	Pituitary
rs246600	DBP	0.297503	chr5	143137332	143137333	NR3C1	0.210181	Pituitary
rs246600	DBP	0.297503	chr5	143137332	143137333	ARHGAP26	0.228579	Pituitary
rs6498017	AG	0.296708	chr16	27383537	27383538	KIAA0556	0.133417	PBMC
rs117370443	HbA1c	0.296646	chr7	99377635	99377636	SMURF1	0.141433	PBMC
rs504677	ALT	0.296566	chr12	121167386	121167387	P2RX7	0.395004	PBMC
rs7499892	LDLC	0.29631	chr16	56972678	56972679	HERPUD1	0.209996	PBMC
rs967823	MCP	0.295746	chr17	52239916	52239917	CA10	0.195609	Pituitary
rs12531349	AG	0.295386	chr7	3037424	3037425	CARD11	0.259568	PBMC
rs75960003	Height	0.294852	chr2	23927225	23927226	KLHL29	0.162568	Pituitary
rs10027275	SHBG	0.294597	chr4	148060345	148060346	ARHGAP10	0.153622	Pituitary
rs66603727	ALT	0.293681	chr9	109314839	109314840	PTPN3	0.144028	Pituitary
rs274995	FEV1FVC	0.29345	chr12	20233722	20233723	PDE3A	0.202905	Pituitary
rs11161243	ApoA	0.293351	chr15	25860614	25860615	ATP10A	0.194754	PBMC
rs231841	Plt	0.293146	chr11	2702374	2702375	KCNQ1OT1	0.167536	PBMC
rs2839812	CAD	0.292415	chr11	103802566	103802567	PDGFD	0.391799	Pituitary
rs2115107	TG	0.292067	chr19	7903283	7903284	TGFBR3L	0.256082	Pituitary
rs4149909	MCH	0.292049	chr1	241860596	241860597	OPN3	0.102366	Pituitary
rs34642857	ApoA	0.291937	chr3	123332172	123332173	ADCY5	0.342832	Pancreas
rs34642857	ApoA	0.291937	chr3	123332172	123332173	SEC22A	0.139048	Pancreas
rs2128739	CAD	0.291933	chr11	103802549	103802550	PDGFD	0.391799	Pituitary
rs7221730	eBMD	0.291896	chr17	31493035	31493036	NF1	0.21894	PBMC
rs36084354	Lym	0.291501	chr19	1079960	1079961	MIDN	0.128494	Pituitary
rs1397318	MCV	0.291217	chr2	60561346	60561347	BCL11A	0.3932	PBMC
rs62015884	FEV1FVC	0.290996	chr15	71512248	71512249	THSD4	0.203491	Pituitary
rs144126567	TP	0.290534	chr1	161540726	161540727	FCGR3A	0.173214	PBMC
rs258762	BW	0.290421	chr5	143272492	143272493	NR3C1	0.210181	Pituitary
rs2068435	MCV	0.290366	chr12	94267198	94267199	PLXNC1	0.351676	PBMC
rs9358491	Ht	0.290233	chr6	22139885	22139886	PRL	0.148979	Pituitary
rs9358491	Ht	0.290233	chr6	22139885	22139886	CASC15	0.328269	Pituitary
rs9358491	RBC	0.28979	chr6	22139885	22139886	PRL	0.148979	Pituitary
rs9358491	RBC	0.28979	chr6	22139885	22139886	CASC15	0.328269	Pituitary
rs11227229	Alb	0.289641	chr11	65586679	65586680	NEAT1	0.104797	Pituitary
rs246644	eGFRcys	0.288594	chr5	143074516	143074517	ARHGAP26	0.228579	Pituitary
rs246644	eGFRcys	0.288594	chr5	143074516	143074517	NR3C1	0.210181	Pituitary
rs114694170	MCH	0.288484	chr5	88884379	88884380	MEF2C	0.651022	PBMC
rs114694170	MCH	0.288484	chr5	88884379	88884380	MEF2C	0.228426	Pituitary
rs1431545	Lym	0.288196	chr4	89299508	89299509	GPRIN3	0.21921	Pituitary
rs11031005	Age_at_Menopause	0.288041	chr11	30204809	30204810	FSHB	0.251176	Pituitary
rs9803993	Height	0.286616	chr1	243508823	243508824	AKT3	0.230825	PBMC
rs635634	eBMD	0.286596	chr9	133279427	133279428	SLC2A6	0.151899	PBMC
rs150760019	MCV	0.286336	chr20	63729793	63729794	EEF1A2	0.103384	Pituitary
rs1037117	ApoA	0.286129	chr15	101528455	101528456	PCSK6	0.234164	Pituitary
rs754492	Alb	0.28603	chr17	1736691	1736692	SERPINF1	0.119835	Pituitary
rs6908626	Lym	0.285978	chr6	90296024	90296025	BACH2	0.136865	Pituitary
rs6908626	Lym	0.285978	chr6	90296024	90296025	BACH2	0.685421	PBMC
rs4947418	Height	0.285854	chr7	50665445	50665446	GRB10	0.142719	Pituitary
rs35661734	MCH	0.285674	chr1	150578819	150578820	ADAMTSL4-AS1	0.562383	PBMC
rs35661734	MCH	0.285674	chr1	150578819	150578820	CTSS	0.513272	PBMC
rs4390300	eGFRcys	0.285648	chr10	58384447	58384448	IPMK	0.345538	PBMC
rs4390300	eGFRcys	0.285648	chr10	58384447	58384448	UBE2D1	0.324337	PBMC
rs73681119	Eosino	0.285561	chr8	27414606	27414607	CLU	0.13194	Pituitary
rs34245505	TG	0.285219	chr15	40104990	40104991	EIF2AK4	0.105358	PBMC
rs10251937	MCV	0.285149	chr7	43583207	43583208	BLVRA	0.205165	PBMC
rs738408	AST	0.28455	chr22	43928850	43928851	PARVB	0.308925	PBMC
rs17685	Plt	0.283798	chr7	75986787	75986788	HIP1	0.187239	Pancreas
rs9939427	WBC	0.283758	chr16	85982485	85982486	IRF8	0.504909	PBMC
rs9427718	eGFR	0.28334	chr1	202046812	202046813	ELF3	0.166315	Pancreas
rs543874	BFP	0.282463	chr1	177920345	177920346	RASAL2	0.249602	Pituitary
rs529200	BW	0.281453	chr3	173396515	173396516	NLGN1	0.27334	Pituitary
rs35852935	BMI	0.281252	chr4	17989899	17989900	LCORL	0.124313	PBMC
rs7601153	LDLC	0.280921	chr2	157591059	157591060	ACVR1C	0.148258	Pituitary
rs139113505	Lym	0.280574	chr19	14388804	14388805	ADGRE5	0.448189	PBMC
rs78442043	MCH	0.280034	chr19	8390000	8390001	MYO1F	0.499597	PBMC
rs78442043	MCH	0.280034	chr19	8390000	8390001	PRAM1	0.51796	PBMC
rs10780999	eGFRcys	0.279795	chr9	68522316	68522317	PIP5K1B	0.286371	PBMC
rs1870940	Alb	0.279639	chr1	155011887	155011888	SHC1	0.106069	Pituitary
rs12425441	Lym	0.278995	chr12	6397224	6397225	CD9	0.165925	Pituitary
rs44707	WBC	0.278792	chr20	3670579	3670580	ATRN	0.101292	PBMC
rs1327532	UA	0.278749	chr9	110364034	110364035	PALM2-AKAP2	0.143558	Pituitary
rs200678574	Neutro	0.278456	chr1	21979453	21979454	HSPG2	0.127202	Pancreas
rs9927316	AG	0.278392	chr16	85982795	85982796	IRF8	0.504909	PBMC
rs3747207	Testosterone	0.27817	chr22	43928975	43928976	PARVB	0.308925	PBMC
rs11589479	TBil	0.277846	chr1	155060832	155060833	SHC1	0.106069	Pituitary
rs72656914	MCV	0.277556	chr1	150579726	150579727	CTSS	0.513272	PBMC
rs72656914	MCV	0.277556	chr1	150579726	150579727	ADAMTSL4-AS1	0.562383	PBMC
rs2289046	MCH	0.277404	chr13	109755559	109755560	IRS2	0.101126	Pituitary
rs4761234	Neutro	0.276818	chr12	69338325	69338326	LYZ	0.347651	PBMC
rs35835131	MCH	0.276669	chr17	20232359	20232360	SPECC1	0.207296	Pituitary
rs6853741	eGFR	0.27657	chr4	148061408	148061409	NR3C2	0.326345	PBMC
rs115383270	TC	0.276325	chr1	161561550	161561551	FCGR2A	0.352556	PBMC
rs115383270	TC	0.276325	chr1	161561550	161561551	FCGR3A	0.173214	PBMC
rs72729610	TC	0.276151	chr4	153269813	153269814	TMEM131L	0.199307	Pancreas
rs56399780	MCV	0.276033	chr21	44845585	44845586	ADARB1	0.111629	Pituitary
rs887477	HbA1c	0.275677	chr12	6336816	6336817	CD9	0.165925	Pituitary
rs563995	WBC	0.275636	chr19	43774629	43774630	PLAUR	0.529546	PBMC
rs6492910	UA	0.275475	chr15	39669159	39669160	FSIP1	0.130854	Pituitary
rs76580947	ALT	0.275452	chr16	3065324	3065325	IL32	0.339586	PBMC
rs587514	ALP	0.27523	chr1	109114627	109114628	KIAA1324	0.14319	Pancreas
rs11161244	ApoA	0.275034	chr15	25860641	25860642	ATP10A	0.194754	PBMC
rs41382444	AID_Combined	0.274757	chr2	191015488	191015489	STAT1	0.119042	Pancreas
rs7499892	VitD	0.274336	chr16	56972678	56972679	HERPUD1	0.209996	PBMC
rs112401631	Asthma	0.273964	chr17	40608272	40608273	CCR7	0.527928	PBMC
rs8034564	IGF1	0.273961	chr15	98647372	98647373	IGF1R	0.230497	PBMC
rs2288276	MAP	0.273739	chr17	48593060	48593061	SKAP1	0.464539	PBMC
rs1630736	PP	0.273735	chr6	12295754	12295755	HIVEP1	0.131271	Pituitary
rs6512096	Eosino	0.273557	chr19	16316796	16316797	HSH2D	0.281239	PBMC
rs7366775	Ca	0.273279	chr1	155199139	155199140	SHC1	0.106069	Pituitary
rs28412876	MAP	0.27303	chr17	49377153	49377154	ABI3	0.105494	PBMC
rs543874	BMI	0.272895	chr1	177920345	177920346	RASAL2	0.249602	Pituitary
rs1848510	DBP	0.272372	chr5	58458178	58458179	RAB3C	0.216124	Pituitary
rs6667142	ALP	0.272176	chr1	109118988	109118989	KIAA1324	0.14319	Pancreas
rs13107325	DVT	0.271898	chr4	102267552	102267553	SLC39A8	0.16316	Pituitary
rs635634	Blood_Clot_Lung	0.271827	chr9	133279427	133279428	SLC2A6	0.151899	PBMC
rs17666176	FEV1FVC	0.271613	chr3	29419963	29419964	RBMS3	0.213333	Pituitary
rs5417	SBP	0.27159	chr17	7281743	7281744	GABARAP	0.16114	PBMC
rs6893676	MCV	0.271376	chr5	68257943	68257944	PIK3R1	0.1194	Pituitary
rs72831095	UA	0.270556	chr17	43367957	43367958	CCDC200	0.290578	PBMC
rs111285143	LDLC	0.270407	chr4	8233493	8233494	ABLIM2	0.100977	Pituitary
rs7525018	BW	0.270302	chr1	97117915	97117916	DPYD	0.14225	Pituitary
rs154787	AG	0.27018	chr5	143226736	143226737	ARHGAP26	0.228579	Pituitary
rs55748813	WBC	0.269921	chr19	1097932	1097933	CFD	0.357315	PBMC
rs55748813	WBC	0.269921	chr19	1097932	1097933	ARID3A	0.333956	PBMC
rs11161245	ApoA	0.269739	chr15	25860642	25860643	ATP10A	0.194754	PBMC
rs9770544	BFP	0.269087	chr7	27192507	27192508	SKAP2	0.451657	PBMC
rs454877	Neutro	0.268636	chr6	133290087	133290088	EYA4	0.370909	Pituitary
rs67059110	HDLC	0.268575	chr3	186208339	186208340	DGKG	0.214386	Pituitary
rs360129	Plt	0.26829	chr11	9788409	9788410	SWAP70	0.280464	PBMC
rs360129	Plt	0.26829	chr11	9788409	9788410	SBF2	0.488259	PBMC
rs10932125	FEV1FVC	0.267984	chr2	205787576	205787577	PARD3B	0.209367	Pituitary
rs4939489	DVT	0.267973	chr11	61026176	61026177	CD6	0.457019	PBMC
rs2288276	SBP	0.267838	chr17	48593060	48593061	SKAP1	0.464539	PBMC
rs17185052	HDLC	0.267222	chr1	27914572	27914573	IFI6	0.212689	PBMC
rs556052	MCH	0.267209	chr19	48874179	48874180	LHB	0.130997	Pituitary
rs2412489	Height	0.266871	chr4	53485107	53485108	SCFD2	0.107159	Pituitary
rs56823429	WBC	0.266827	chr16	81500184	81500185	CMIP	0.402015	PBMC
rs1475718	AG	0.266539	chr9	134226324	134226325	RXRA	0.494358	PBMC
rs1475718	AG	0.266539	chr9	134226324	134226325	VAV2	0.33869	PBMC
rs41284816	ALT	0.266477	chr13	50081853	50081854	DLEU1	0.289272	PBMC
rs12065546	ApoA	0.265588	chr1	230159498	230159499	PGBD5	0.129783	Pancreas
rs975484	MCH	0.264438	chr19	49677009	49677010	RPL13A	0.402996	PBMC
rs17122772	HbA1c	0.264164	chr14	22819726	22819727	SLC7A7	0.355792	PBMC
rs8041057	Ca	0.264156	chr15	40038428	40038429	FSIP1	0.130854	Pituitary
rs7488780	HbA1c	0.264023	chr12	20426458	20426459	PDE3A	0.202905	Pituitary
rs2823140	Hb	0.263708	chr21	15206480	15206481	NRIP1	0.269311	PBMC
rs12049834	ALP	0.263646	chr11	356090	356091	IFITM3	0.236896	PBMC
rs9327336	Height	0.263457	chr5	124654577	124654578	ZNF608	0.151009	Pituitary
rs74046911	LOY	0.263072	chr11	2837406	2837407	OSBPL5	0.307539	PBMC
rs74046911	LOY	0.263072	chr11	2837406	2837407	KCNQ1OT1	0.167536	PBMC
rs11022355	BFP	0.26265	chr11	12426389	12426390	PARVA	0.189283	Pituitary
rs13051496	Height	0.262634	chr21	46003595	46003596	PCBP3	0.356282	Pituitary
rs62217798	CRP	0.262216	chr20	63715837	63715838	EEF1A2	0.103384	Pituitary
rs45572931	CRP	0.262071	chr19	42220331	42220332	POU2F2	0.36532	PBMC
rs1532278	Alzheimer_LTFH	0.260931	chr8	27608798	27608799	CLU	0.13194	Pituitary
rs7366775	Urea	0.260765	chr1	155199139	155199140	SHC1	0.106069	Pituitary
rs10933	HDLC	0.260221	chr3	52685800	52685801	STIMATE	0.151874	PBMC
rs131781	MCV	0.260044	chr22	50544028	50544029	TYMP	0.628874	PBMC
rs131781	MCV	0.260044	chr22	50544028	50544029	SCO2	0.422978	PBMC
rs17373837	BW	0.260014	chr9	116365966	116365967	PAPPA	0.298438	Pituitary
rs17373837	BW	0.260014	chr9	116365966	116365967	ASTN2	0.254502	Pituitary
rs67474787	AG	0.259673	chr1	48771316	48771317	AGBL4	0.176838	Pancreas
rs7203984	Height	0.259466	chr16	56965346	56965347	HERPUD1	0.209996	PBMC
rs853168	Height	0.259283	chr5	143159199	143159200	ARHGAP26	0.228579	Pituitary
rs2261980	RBC	0.259024	chr1	61445485	61445486	NFIA	0.310663	Pituitary
rs35602316	MCH	0.259018	chr1	117612153	117612154	TENT5C	0.316815	PBMC
rs142486803	AID_Combined	0.259003	chr3	187741962	187741963	BCL6	0.137478	Pituitary
rs142486803	AID_Combined	0.259003	chr3	187741962	187741963	BCL6	0.353003	PBMC
rs205711	WBC	0.258856	chr7	130927326	130927327	LINC00513	0.151782	PBMC
rs4844392	WBC	0.258103	chr1	207817864	207817865	MIR29B2CHG	0.237977	Pancreas
rs4844392	WBC	0.258103	chr1	207817864	207817865	PLXNA2	0.390282	Pancreas
rs563437995	TBil	0.25746	chr1	25507017	25507018	MAN1C1	0.233081	PBMC
rs13015698	Height	0.257241	chr2	226836102	226836103	COL4A4	0.116832	Pituitary
rs1822489	GGT	0.257241	chr5	113206830	113206831	MCC	0.126469	Pituitary
rs56041031	IGF1	0.257156	chr7	13946881	13946882	ETV1	0.103126	Pituitary
rs2247325	Hypothyroidism	0.256171	chr6	166956504	166956505	RPS6KA2	0.200098	Pancreas
rs12601581	SBP	0.255914	chr17	7553064	7553065	CD68	0.292064	PBMC
rs74408034	BW	0.255883	chr7	122519701	122519702	CADPS2	0.317994	Pituitary
rs4846914	Plt	0.255189	chr1	230159944	230159945	PGBD5	0.129783	Pancreas
rs300982	Height	0.255133	chr3	87276603	87276604	POU1F1	0.31686	Pituitary
rs3747207	HDLC	0.254543	chr22	43928975	43928976	PARVB	0.308925	PBMC
rs3746575	UA	0.253478	chr20	44429456	44429457	SERINC3	0.189058	Pituitary
rs6859219	AG	0.253424	chr5	56142753	56142754	IL6ST	0.12583	Pituitary
rs17409755	Height	0.253371	chr5	31531016	31531017	PDZD2	0.180314	Pancreas
rs34866937	Plt	0.253194	chr8	124847608	124847609	NSMCE2	0.137409	PBMC
rs2283364	GGT	0.25308	chr12	120234544	120234545	RPLP0	0.128208	Pituitary
rs28412876	DBP	0.253017	chr17	49377153	49377154	ABI3	0.105494	PBMC
rs635634	ApoA	0.252839	chr9	133279427	133279428	SLC2A6	0.151899	PBMC
rs6487092	SBP	0.252832	chr12	20460778	20460779	PDE3A	0.202905	Pituitary
rs117113238	eGFRcys	0.252681	chr12	12056269	12056270	ETV6	0.153643	Pituitary
rs1867784	eGFR	0.252295	chr2	46307081	46307082	EPAS1	0.199049	Pancreas
rs1805116	FEV1FVC	0.252137	chr1	91683539	91683540	TGFBR3	0.157203	Pituitary
rs12605943	ALT	0.251945	chr18	48137422	48137423	ZBTB7C	0.284868	Pituitary
rs429358	WHRadjBMI	0.251859	chr19	44908684	44908685	RELB	0.233575	PBMC
rs34976846	FEV1FVC	0.25181	chr14	32447774	32447775	AKAP6	0.151971	Pituitary
rs1412444	CRP	0.251355	chr10	89243170	89243171	IFIT2	0.323829	PBMC
rs1412444	CRP	0.251355	chr10	89243170	89243171	IFIT3	0.342193	PBMC
rs7599312	BW	0.250751	chr2	212548507	212548508	ERBB4	0.29492	Pancreas
rs4804395	AST	0.250205	chr19	7211179	7211180	INSR	0.154208	Pituitary
rs10928478	ALP	0.250119	chr2	134119836	134119837	MGAT5	0.183776	PBMC
rs4844392	Mono	0.249203	chr1	207817864	207817865	MIR29B2CHG	0.237977	Pancreas
rs4844392	Mono	0.249203	chr1	207817864	207817865	PLXNA2	0.390282	Pancreas
rs852391	TG	0.248978	chr7	5532595	5532596	TNRC18	0.331801	PBMC
rs4939490	DVT	0.248838	chr11	61026179	61026180	CD6	0.457019	PBMC
rs146270780	Height	0.248604	chr6	7726808	7726809	BMP6	0.207042	Pituitary
rs11574852	Lym	0.248525	chr10	102401718	102401719	SUFU	0.15884	PBMC
rs111981233	GGT	0.248038	chr19	49513222	49513223	RPL13A	0.402996	PBMC
rs7696969	Lym	0.247967	chr4	142405561	142405562	INPP4B	0.638423	PBMC
rs12462204	IGF1	0.24778	chr19	4772751	4772752	MIR7-3HG	0.27148	Pituitary
rs12004133	AG	0.247768	chr9	133961784	133961785	VAV2	0.33869	PBMC
rs4675360	Eosino	0.247465	chr2	203719733	203719734	CD28	0.28901	PBMC
rs4675360	Eosino	0.247465	chr2	203719733	203719734	ICOS	0.324742	PBMC
rs6927510	FEV1FVC	0.247284	chr6	21950740	21950741	CASC15	0.328269	Pituitary
rs12094497	Eosino	0.246958	chr1	161216513	161216514	FCER1G	0.365444	PBMC
rs12922660	GGT	0.246864	chr16	73166118	73166119	ZFHX3	0.518024	PBMC
rs1239685	Plt	0.246852	chr13	50590557	50590558	DLEU1	0.289272	PBMC
rs635634	GGT	0.246621	chr9	133279427	133279428	SLC2A6	0.151899	PBMC
rs9111	Eosino	0.246172	chr6	90271934	90271935	BACH2	0.685421	PBMC
rs607562	DBP	0.245907	chr11	100753807	100753808	ARHGAP42	0.352787	Pituitary
rs12411216	Ca	0.245779	chr1	155194689	155194690	SHC1	0.106069	Pituitary
rs10008637	Urea	0.245721	chr4	76492991	76492992	SHROOM3	0.281462	Pituitary
rs8011444	AFib	0.245488	chr14	32453874	32453875	AKAP6	0.151971	Pituitary
rs6080761	Eosino	0.245292	chr20	17648517	17648518	RRBP1	0.160574	PBMC
rs7599312	BFP	0.245185	chr2	212548507	212548508	ERBB4	0.29492	Pancreas
rs2289046	MCV	0.244997	chr13	109755559	109755560	IRS2	0.101126	Pituitary
rs6735393	BW	0.244676	chr2	55963138	55963139	MIR217HG	0.250202	Pancreas
rs1129424	Eosino	0.244356	chr8	23068800	23068801	TNFRSF10B	0.301015	PBMC
rs534807	Height	0.244107	chr1	156136137	156136138	LMNA	0.363763	PBMC
rs9852648	Baso	0.24346	chr3	16869827	16869828	PLCL2	0.160659	Pituitary
rs2404716	WBC	0.24318	chr1	56513404	56513405	PLPP3	0.171812	Pancreas
rs3736290	SBP	0.242996	chr15	40029150	40029151	FSIP1	0.130854	Pituitary
rs13427672	Height	0.242772	chr2	25250442	25250443	POMC	0.140069	Pituitary
rs17168118	GGT	0.242714	chr7	134892089	134892090	CALD1	0.156779	Pituitary
rs190712692	TBil	0.242334	chr19	44921921	44921922	RELB	0.233575	PBMC
rs35154409	Plt	0.242324	chr17	3911135	3911136	P2RX1	0.323591	PBMC
rs11711142	FEV1FVC	0.242081	chr3	53678064	53678065	CACNA1D	0.350302	Pituitary
rs9695214	Ht	0.24205	chr9	112064514	112064515	SUSD1	0.204072	PBMC
rs907015	eGFR	0.241975	chr1	245256010	245256011	EFCAB2	0.25238	PBMC
rs2040	Eosino	0.241758	chr16	11182056	11182057	CIITA	0.469142	PBMC
rs61801180	TP	0.241516	chr1	161718974	161718975	FCGR3A	0.173214	PBMC
rs61801180	TP	0.241516	chr1	161718974	161718975	FCGR2A	0.352556	PBMC
rs11257655	PP	0.241171	chr10	12265895	12265896	CAMK1D	0.176246	PBMC
rs8007097	BMI	0.241153	chr14	62125614	62125615	SYT16	0.112099	Pituitary
rs79281969	BW	0.240933	chr15	40075804	40075805	EIF2AK4	0.105358	PBMC
rs4709746	HDLC	0.24087	chr6	163711969	163711970	QKI	0.156657	Pituitary
rs1047307	Lym	0.240086	chr2	181537025	181537026	ITGA4	0.191765	PBMC
rs12762783	RBC	0.239982	chr10	3769890	3769891	KLF6	0.477897	PBMC
rs34791738	HDLC	0.239946	chr1	145994983	145994984	TXNIP	0.136848	Pituitary
rs34791738	HDLC	0.239946	chr1	145994983	145994984	TXNIP	0.159126	Pancreas
rs9369032	Mono	0.239901	chr6	12025589	12025590	HIVEP1	0.131271	Pituitary
rs16942751	RBC	0.239731	chr18	26813249	26813250	CHST9	0.171775	Pituitary
rs16942751	RBC	0.239731	chr18	26813249	26813250	KCTD1	0.157568	Pituitary
rs16942751	RBC	0.239731	chr18	26813249	26813250	AQP4-AS1	0.129957	Pituitary
rs9933582	Mono	0.239574	chr16	85982420	85982421	IRF8	0.504909	PBMC
rs10497655	Sensitivity	0.239425	chr2	184597314	184597315	ZNF804A	0.2787	PBMC
rs3893275	RBC	0.2394	chr3	196192085	196192086	TFRC	0.106391	PBMC
rs913678	CRP	0.238932	chr20	50338887	50338888	CEBPB	0.364954	PBMC
rs1926231	Plt	0.238876	chr1	198634149	198634150	MIR181A1HG	0.174382	PBMC
rs12239046	Plt	0.238876	chr1	247438293	247438294	NLRP3	0.47324	PBMC
rs1021956	ALP	0.238815	chr4	148058023	148058024	NR3C2	0.326117	Pituitary
rs7601153	ApoB	0.238788	chr2	157591059	157591060	ACVR1C	0.148258	Pituitary
rs58546652	Neutro	0.238516	chr1	247438476	247438477	NLRP3	0.47324	PBMC
rs34483452	BFP	0.238407	chr5	88690497	88690498	MEF2C	0.228426	Pituitary
rs11502188	GGT	0.238192	chr11	570889	570890	IRF7	0.16078	PBMC
rs1043374	IGF1	0.237575	chr15	97973392	97973393	LINC00923	0.145057	Pituitary
rs7488780	GGT	0.237551	chr12	20426458	20426459	PDE3A	0.202905	Pituitary
rs115383270	AST	0.236906	chr1	161561550	161561551	FCGR3A	0.173214	PBMC
rs115383270	AST	0.236906	chr1	161561550	161561551	FCGR2A	0.352556	PBMC
rs2460383	ALP	0.23675	chr2	134256555	134256556	MGAT5	0.183776	PBMC
rs2014520	eGFRcys	0.2357	chr3	69748262	69748263	FRMD4B	0.406756	PBMC
rs1163238	PP	0.235669	chr10	103184236	103184237	NT5C2	0.285082	PBMC
rs160045	Ht	0.235603	chr5	88845125	88845126	MEF2C	0.651022	PBMC
rs12215904	Alb	0.235162	chr6	108796288	108796289	SESN1	0.118166	Pituitary
rs4790812	eGFR	0.235161	chr17	1714841	1714842	PITPNA	0.238384	PBMC
rs4790812	eGFR	0.235161	chr17	1714841	1714842	SERPINF1	0.119835	Pituitary
rs4790812	eGFR	0.235161	chr17	1714841	1714842	SLC43A2	0.497514	PBMC
rs9861426	eBMD	0.234751	chr3	169532815	169532816	MECOM	0.489777	Pancreas
rs8085707	eBMD	0.234328	chr18	63262547	63262548	BCL2	0.35217	Pituitary
rs1812665	ALP	0.234225	chr2	134120375	134120376	MGAT5	0.100133	Pituitary
rs1812665	ALP	0.234225	chr2	134120375	134120376	MGAT5	0.110191	Pancreas
rs7488780	HDLC	0.234213	chr12	20426458	20426459	PDE3A	0.202905	Pituitary
rs2001546	FEV1FVC	0.234171	chr10	12243736	12243737	CAMK1D	0.176246	PBMC
rs361725	Mono	0.234049	chr22	50532618	50532619	PLXNB2	0.391511	PBMC
rs361725	Mono	0.234049	chr22	50532618	50532619	SCO2	0.422978	PBMC
rs361725	Mono	0.234049	chr22	50532618	50532619	TYMP	0.628874	PBMC
rs4773082	eGFR	0.234046	chr13	109751112	109751113	IRS2	0.101126	Pituitary
rs4709746	eBMD	0.233957	chr6	163711969	163711970	QKI	0.156657	Pituitary
rs12939051	TP	0.233926	chr17	1737045	1737046	PITPNA	0.238384	PBMC
rs12939051	TP	0.233926	chr17	1737045	1737046	SLC43A2	0.497514	PBMC
rs13330176	Mono	0.233854	chr16	85985481	85985482	IRF8	0.504909	PBMC
rs3812163	PP	0.23382	chr6	7725527	7725528	DSP	0.123185	Pancreas
rs3812163	PP	0.23382	chr6	7725527	7725528	BMP6	0.207042	Pituitary
rs3812163	PP	0.23382	chr6	7725527	7725528	DSP	0.155917	Pituitary
rs34754277	MCV	0.233644	chr1	117605270	117605271	TENT5C	0.316815	PBMC
rs11629850	DBP	0.233312	chr15	40024874	40024875	FSIP1	0.130854	Pituitary
rs67175901	WBC	0.232602	chr15	101208022	101208023	LRRK1	0.464203	PBMC
rs67175901	WBC	0.232602	chr15	101208022	101208023	CHSY1	0.293811	PBMC
rs61806853	MCV	0.232517	chr1	154182111	154182112	RPS27	0.113811	PBMC
rs2115107	T2D	0.232446	chr19	7903283	7903284	TGFBR3L	0.256082	Pituitary
rs11122450	TG	0.232239	chr1	230166065	230166066	PGBD5	0.129783	Pancreas
rs6788010	MCH	0.231901	chr3	16887610	16887611	PLCL2	0.160659	Pituitary
rs716877	Urea	0.231807	chr13	71773316	71773317	DACH1	0.185994	Pituitary
rs9347090	DBP	0.231737	chr6	165805860	165805861	PDE10A	0.362724	Pituitary
rs974801	Testosterone	0.231698	chr4	105149907	105149908	TET2	0.503701	PBMC
rs12378064	WBC	0.231576	chr9	124429261	124429262	NR6A1	0.267731	Pituitary
rs7366775	UA	0.231481	chr1	155199139	155199140	SHC1	0.106069	Pituitary
rs3812207	TP	0.23148	chr6	16700602	16700603	ATXN1	0.332151	PBMC
rs9387640	BMI	0.231005	chr6	119187706	119187707	MAN1A1	0.174964	Pituitary
rs2273799	MCH	0.230939	chr11	33892021	33892022	LMO2	0.299964	PBMC
rs11185092	BW	0.230831	chr1	107343656	107343657	NTNG1	0.266525	Pituitary
rs4804414	TG	0.230673	chr19	7223774	7223775	INSR	0.154208	Pituitary
rs509227	Mono	0.230307	chr6	10535358	10535359	GCNT2	0.334005	PBMC
rs4925546	CRP	0.230247	chr1	247439666	247439667	NLRP3	0.47324	PBMC
rs1800797	PP	0.230237	chr7	22726602	22726603	FAM126A	0.20157	PBMC
rs12527601	FEV1FVC	0.229558	chr6	21951440	21951441	CASC15	0.391234	Pancreas
rs4925546	ALT	0.229451	chr1	247439666	247439667	NLRP3	0.47324	PBMC
rs10821950	SBP	0.22941	chr10	62052208	62052209	ARID5B	0.217061	PBMC
rs6430497	ALP	0.228957	chr2	134120571	134120572	MGAT5	0.183776	PBMC
rs148753960	MAP	0.228948	chr16	31036501	31036502	PYCARD	0.151057	PBMC
rs148753960	MAP	0.228948	chr16	31036501	31036502	ITGAM	0.352103	PBMC
rs2405442	Alzheimer_LTFH	0.228764	chr7	100373690	100373691	ZCWPW1	0.164024	PBMC
rs2405442	Alzheimer_LTFH	0.228764	chr7	100373690	100373691	PILRA	0.512048	PBMC
rs10013413	eGFR	0.228467	chr4	148061127	148061128	NR3C2	0.326345	PBMC
rs885255	Morning_Person	0.228239	chr3	156630796	156630797	KCNAB1	0.253718	Pancreas
rs11135695	MCV	0.228238	chr8	23068985	23068986	TNFRSF10B	0.301015	PBMC
rs12718597	Mono	0.227937	chr7	50360730	50360731	GRB10	0.142719	Pituitary
rs76929553	IGF1	0.227681	chr19	53575218	53575219	ZNF331	0.18154	Pituitary
rs663045	Neutro	0.227243	chr1	108200437	108200438	VAV3	0.344343	PBMC
rs663045	Neutro	0.227243	chr1	108200437	108200438	VAV3	0.327025	Pancreas
rs3760954	IGF1	0.227118	chr19	4772331	4772332	MIR7-3HG	0.27148	Pituitary
rs1992383	MCH	0.2271	chr3	16886638	16886639	PLCL2	0.160659	Pituitary
rs12781780	AID_Combined	0.227022	chr10	62031035	62031036	ARID5B	0.217061	PBMC
rs1412445	WBC	0.226788	chr10	89243047	89243048	IFIT3	0.342193	PBMC
rs1412445	WBC	0.226788	chr10	89243047	89243048	IFIT2	0.323829	PBMC
rs716191	Ht	0.226701	chr4	94995768	94995769	BMPR1B	0.227643	Pancreas
rs36084354	AST	0.226475	chr19	1079960	1079961	MIDN	0.128494	Pituitary
rs974801	ApoA	0.226413	chr4	105149907	105149908	TET2	0.503701	PBMC
rs17612648	Lym	0.226168	chr1	198696788	198696789	MIR181A1HG	0.174382	PBMC
rs168961	IGF1	0.226038	chr14	68816213	68816214	RAD51B	0.258528	Pituitary
rs168961	IGF1	0.226038	chr14	68816213	68816214	ZFP36L1	0.273141	Pituitary
rs696	SBP	0.226022	chr14	35401887	35401888	NFKBIA	0.248344	PBMC
rs36084354	TP	0.225933	chr19	1079960	1079961	MIDN	0.128494	Pituitary
rs11644920	GGT	0.22575	chr16	11551157	11551158	TXNDC11	0.11953	PBMC
rs1997596	Urea	0.225707	chr21	15206128	15206129	NRIP1	0.269311	PBMC
rs791357	Mono	0.225139	chr5	173778222	173778223	CPEB4	0.244579	PBMC
rs754492	TP	0.225032	chr17	1736691	1736692	SERPINF1	0.119835	Pituitary
rs72827063	Height	0.225018	chr6	7746028	7746029	BMP6	0.207042	Pituitary
rs6853741	ALP	0.22478	chr4	148061408	148061409	NR3C2	0.326345	PBMC
rs4939491	DVT	0.224766	chr11	61026250	61026251	CD6	0.457019	PBMC
rs7529464	TG	0.224456	chr1	230277090	230277091	PGBD5	0.129783	Pancreas
rs1546723	MCH	0.224409	chr6	109304676	109304677	SESN1	0.118166	Pituitary
rs1546723	MCH	0.224409	chr6	109304676	109304677	CD164	0.113097	Pituitary
rs17330350	TP	0.224321	chr8	125596227	125596228	NSMCE2	0.137409	PBMC
rs7956514	CRP	0.223881	chr12	12726320	12726321	DUSP16	0.255841	PBMC
rs340005	AST	0.223702	chr15	60585831	60585832	RORA-AS1	0.347452	PBMC
rs340005	AST	0.223702	chr15	60585831	60585832	RORA	0.563869	PBMC
rs45473699	Height	0.222983	chr13	95859614	95859615	UGGT2	0.133567	Pituitary
rs1055153	Height	0.222952	chr3	149657086	149657087	WWTR1	0.284384	Pituitary
rs7260359	ALT	0.222844	chr19	45311650	45311651	FOSB	0.580786	PBMC
rs1502341	Ca	0.2227	chr1	217137903	217137904	ESRRG	0.421318	Pancreas
rs4960341	eBMD	0.222616	chr6	7691753	7691754	BMP6	0.207042	Pituitary
rs1542309	FEV1FVC	0.221946	chr7	134897113	134897114	CALD1	0.156779	Pituitary
rs198448	IGF1	0.221488	chr11	61733015	61733016	FTH1	0.461332	PBMC
rs117943570	Baso	0.221466	chr9	79642045	79642046	TLE4	0.22981	Pituitary
rs7402982	WHRadjBMI	0.22134	chr15	98650040	98650041	IGF1R	0.230497	PBMC
rs12057428	Urea	0.221329	chr1	205478040	205478041	NUCKS1	0.107608	Pancreas
rs13380473	WHRadjBMI	0.221292	chr16	85136164	85136165	KIAA0513	0.330261	PBMC
rs9853115	Glaucoma_Combined	0.221268	chr3	186413811	186413812	DGKG	0.214386	Pituitary
rs9651873	Worry_Too_Long	0.221042	chr12	16602438	16602439	LMO3	0.294115	Pituitary
rs12538435	BFP	0.221021	chr7	71972119	71972120	CALN1	0.249526	Pituitary
rs12704957	GGT	0.220899	chr7	77427142	77427143	PTPN12	0.377207	PBMC
rs12704957	GGT	0.220899	chr7	77427142	77427143	GSAP	0.381296	PBMC
rs12704957	GGT	0.220899	chr7	77427142	77427143	FGL2	0.41403	PBMC
rs10927074	Mono	0.220564	chr1	235940665	235940666	LYST	0.647683	PBMC
rs17625587	Plt	0.220492	chr1	199021365	199021366	MIR181A1HG	0.174382	PBMC
rs2915400	WHRadjBMI	0.22047	chr11	14343405	14343406	RRAS2	0.210614	PBMC
rs10037045	HDLC	0.220358	chr5	79126747	79126748	HOMER1	0.133207	Pituitary
rs12605964	ALT	0.220173	chr18	48137416	48137417	ZBTB7C	0.284868	Pituitary
rs2140046	Mono	0.220062	chr2	168849569	168849570	NOSTRIN	0.109623	Pancreas
rs7601895	BW	0.219599	chr2	55054765	55054766	EML6	0.13173	Pituitary
rs913678	Height	0.219141	chr20	50338887	50338888	CEBPB	0.364954	PBMC
rs59774409	GGT	0.219104	chr19	49513491	49513492	RPL13A	0.402996	PBMC
rs10896015	ALP	0.218823	chr11	65556254	65556255	NEAT1	0.104797	Pituitary
rs11160601	BW	0.218727	chr14	100720304	100720305	DLK1	0.340285	Pituitary
rs11160601	BW	0.218727	chr14	100720304	100720305	MEG8	0.476266	Pituitary
rs11160601	BW	0.218727	chr14	100720304	100720305	MEG3	0.531048	Pituitary
rs4804416	TG	0.218668	chr19	7223837	7223838	INSR	0.154208	Pituitary
rs663015	AG	0.218652	chr11	72787990	72787991	FCHSD2	0.355017	PBMC
rs17122782	HbA1c	0.218482	chr14	22819980	22819981	SLC7A7	0.355792	PBMC
rs72656914	MCH	0.2184	chr1	150579726	150579727	CTSS	0.513272	PBMC
rs72656914	MCH	0.2184	chr1	150579726	150579727	ADAMTSL4-AS1	0.562383	PBMC
rs7502539	MCV	0.218041	chr17	40062752	40062753	IKZF3	0.34284	PBMC
rs61744130	IGF1	0.217994	chr19	53576813	53576814	ZNF331	0.18154	Pituitary
rs34039852	RBC	0.217747	chr1	117612481	117612482	TENT5C	0.316815	PBMC
rs4704872	FEV1FVC	0.217704	chr5	157510131	157510132	ADAM19	0.306541	PBMC
rs716191	Hb	0.217619	chr4	94995768	94995769	BMPR1B	0.227643	Pancreas
rs1121878	eGFRcys	0.21759	chr3	69748175	69748176	FRMD4B	0.406756	PBMC
rs12373539	AG	0.217453	chr19	45467837	45467838	FOSB	0.580786	PBMC
rs852392	HDLC	0.217038	chr7	5532501	5532502	TNRC18	0.331801	PBMC
rs1919935	LOY	0.216944	chr7	26359615	26359616	SNX10	0.42159	PBMC
rs115568222	eGFRcys	0.216803	chr5	132496250	132496251	IRF1	0.430628	PBMC
rs4925546	AG	0.21678	chr1	247439666	247439667	NLRP3	0.47324	PBMC
rs6749773	ALP	0.216734	chr2	48415402	48415403	FOXN2	0.25994	PBMC
rs2915407	WHRadjBMI	0.216587	chr11	14308714	14308715	RRAS2	0.210614	PBMC
rs2915407	WHRadjBMI	0.216587	chr11	14308714	14308715	PSMA1	0.207432	PBMC
rs3767357	Age_at_Menarche	0.216522	chr1	165434214	165434215	RXRG	0.211483	Pituitary
rs13107325	TG	0.21615	chr4	102267552	102267553	SLC39A8	0.16316	Pituitary
rs71508903	AID_Combined	0.215962	chr10	62020112	62020113	ARID5B	0.217061	PBMC
rs2442046	ALP	0.215944	chr2	134256507	134256508	MGAT5	0.183776	PBMC
rs11789898	Height	0.215541	chr9	134060541	134060542	VAV2	0.33869	PBMC
rs61801180	AG	0.215206	chr1	161718974	161718975	FCGR2A	0.352556	PBMC
rs61801180	AG	0.215206	chr1	161718974	161718975	FCGR3A	0.173214	PBMC
rs12737202	BMI	0.215153	chr1	3406461	3406462	PRDM16	0.279069	Pancreas
rs11789898	RBC	0.215026	chr9	134060541	134060542	VAV2	0.33869	PBMC
rs117800962	Plt	0.214921	chr20	59039768	59039769	NELFCD	0.156697	Pituitary
rs117800962	Plt	0.214921	chr20	59039768	59039769	PRELID3B	0.158339	Pituitary
rs11002762	SHBG	0.214909	chr10	78977755	78977756	ZMIZ1	0.429544	PBMC
rs1997596	RBC	0.21461	chr21	15206128	15206129	NRIP1	0.269311	PBMC
rs579459	AG	0.213825	chr9	133278724	133278725	SLC2A6	0.151899	PBMC
rs34039852	MCH	0.213656	chr1	117612481	117612482	TENT5C	0.316815	PBMC
rs3116625	SHBG	0.213501	chr13	50371115	50371116	DLEU1	0.289272	PBMC
rs10497655	Neuroticism	0.213394	chr2	184597314	184597315	ZNF804A	0.2787	PBMC
rs1412445	Neutro	0.213064	chr10	89243047	89243048	IFIT2	0.323829	PBMC
rs1412445	Neutro	0.213064	chr10	89243047	89243048	IFIT3	0.342193	PBMC
rs59950510	MAP	0.212651	chr2	163606976	163606977	FIGN	0.249016	Pituitary
rs2925979	WBC	0.212465	chr16	81501185	81501186	CMIP	0.402015	PBMC
rs137865514	Height	0.212397	chr17	30973555	30973556	ADAP2	0.410759	PBMC
rs17151637	Smoking_Ever_Never	0.212307	chr8	10295572	10295573	MSRA	0.113488	PBMC
rs579459	TP	0.21222	chr9	133278724	133278725	SLC2A6	0.151899	PBMC
rs6544849	Ca	0.211762	chr2	45730630	45730631	SRBD1	0.116371	PBMC
rs6544849	Ca	0.211762	chr2	45730630	45730631	PRKCE	0.371098	PBMC
rs34428341	LDLC	0.211724	chr16	55834169	55834170	LPCAT2	0.481784	PBMC
rs7278425	eGFRcys	0.211198	chr21	45506637	45506638	PCBP3	0.356282	Pituitary
rs28389469	UA	0.211096	chr9	33152371	33152372	B4GALT1	0.109993	Pituitary
rs4709995	IGF1	0.21061	chr6	165899959	165899960	PDE10A	0.362724	Pituitary
rs200678574	WBC	0.21054	chr1	21979453	21979454	HSPG2	0.127202	Pancreas
rs10933	TG	0.210491	chr3	52685800	52685801	STIMATE	0.151874	PBMC
rs635634	RBC	0.210448	chr9	133279427	133279428	SLC2A6	0.151899	PBMC
rs2383304	FEV1FVC	0.210227	chr14	32448225	32448226	AKAP6	0.151971	Pituitary
rs174561	AG	0.21018	chr11	61815236	61815237	FTH1	0.461332	PBMC
rs6859219	TP	0.210023	chr5	56142753	56142754	IL6ST	0.12583	Pituitary
rs704078	BMI	0.209896	chr12	89350469	89350470	DUSP6	0.508462	PBMC
rs704078	BMI	0.209896	chr12	89350469	89350470	ATP2B1	0.469906	PBMC
rs7499892	ApoA	0.209891	chr16	56972678	56972679	HERPUD1	0.209996	PBMC
rs11224309	HbA1c	0.209781	chr11	100592507	100592508	ARHGAP42	0.352787	Pituitary
rs1375493	Eosino	0.20966	chr2	181459039	181459040	ITGA4	0.191765	PBMC
rs165542	Plt	0.209639	chr5	173866033	173866034	CPEB4	0.244579	PBMC
rs4939489	Eosino	0.209634	chr11	61026176	61026177	CD6	0.457019	PBMC
rs58546652	WBC	0.209343	chr1	247438476	247438477	NLRP3	0.47324	PBMC
rs7642874	eGFR	0.209229	chr3	141979030	141979031	TFDP2	0.123313	Pituitary
rs7642874	eGFR	0.209229	chr3	141979030	141979031	ATP1B3	0.140466	Pituitary
rs17061453	eBMD	0.209209	chr13	40610221	40610222	LINC00598	0.350588	Pituitary
rs17061453	eBMD	0.209209	chr13	40610221	40610222	FOXO1	0.294239	Pituitary
rs6476839	HbA1c	0.209139	chr9	4290823	4290824	GLIS3	0.309501	Pituitary
rs2949661	Eosino	0.209076	chr1	167455687	167455688	CD247	0.512542	PBMC
rs568995	Height	0.208785	chr13	50595874	50595875	DLEU1	0.289272	PBMC
rs17215781	eBMD	0.208638	chr6	152249139	152249140	SYNE1	0.124464	Pancreas
rs2540524	WBC	0.208571	chr13	50715012	50715013	DLEU1	0.289272	PBMC
rs3790316	Eosino	0.208542	chr20	17648794	17648795	RRBP1	0.160574	PBMC
rs59669989	MCH	0.208224	chr14	103380718	103380719	TNFAIP2	0.606361	PBMC
rs7902719	Plt	0.207934	chr10	62048907	62048908	ARID5B	0.217061	PBMC
rs7902904	Plt	0.207561	chr10	62048902	62048903	ARID5B	0.217061	PBMC
rs1498604	Height	0.207394	chr5	59037333	59037334	PDE4D	0.368724	Pituitary
rs1498604	Height	0.207394	chr5	59037333	59037334	RAB3C	0.216124	Pituitary
rs7488780	TP	0.207373	chr12	20426458	20426459	PDE3A	0.202905	Pituitary
rs12094497	Neutro	0.20724	chr1	161216513	161216514	FCER1G	0.365444	PBMC
rs3733890	HDLC	0.207146	chr5	79126136	79126137	HOMER1	0.133207	Pituitary
rs55706319	eGFR	0.206979	chr6	7870825	7870826	BMP6	0.207042	Pituitary
rs28411786	AST	0.206763	chr8	141235143	141235144	PTK2	0.235823	PBMC
rs28411786	AST	0.206763	chr8	141235143	141235144	DENND3	0.428299	PBMC
rs6080761	AG	0.206359	chr20	17648517	17648518	RRBP1	0.160574	PBMC
rs28722705	Hb	0.206272	chr5	56158115	56158116	IL6ST	0.12583	Pituitary
rs62121165	BW	0.205948	chr2	9646866	9646867	ASAP2	0.246676	Pituitary
rs11629850	MAP	0.205667	chr15	40024874	40024875	FSIP1	0.130854	Pituitary
rs10123811	SHBG	0.205601	chr9	4143735	4143736	GLIS3	0.309501	Pituitary
rs6564924	Neutro	0.205447	chr16	81836959	81836960	CMIP	0.402015	PBMC
rs41310022	Mono	0.205306	chr20	50267438	50267439	CEBPB	0.364954	PBMC
rs12239046	ALP	0.205084	chr1	247438293	247438294	NLRP3	0.47324	PBMC
rs200425634	FEV1FVC	0.204697	chr15	77077455	77077456	PEAK1	0.114818	PBMC
rs263419	Ca	0.204693	chr10	8076130	8076131	GATA3	0.261902	Pituitary
rs2737263	eBMD	0.204508	chr8	115655312	115655313	TRPS1	0.176039	Pituitary
rs340878	MCV	0.204293	chr1	213983706	213983707	PROX1	0.156514	Pancreas
rs340878	MCV	0.204293	chr1	213983706	213983707	PROX1-AS1	0.120692	Pancreas
rs4704871	FEV1FVC	0.203483	chr5	157492798	157492799	ADAM19	0.306541	PBMC
rs1250597	Ca	0.20335	chr10	79250493	79250494	ZMIZ1	0.429544	PBMC
rs72729610	Alb	0.203202	chr4	153269813	153269814	TMEM131L	0.199307	Pancreas
rs13301969	Ca	0.203123	chr9	126532675	126532676	MVB12B	0.124077	PBMC
rs3767809	Plt	0.203004	chr1	117612209	117612210	TENT5C	0.316815	PBMC
rs9556403	SHBG	0.202948	chr13	94584571	94584572	GPC6	0.30495	Pituitary
rs2001814	Mono	0.202538	chr1	200132305	200132306	NR5A2	0.263608	Pancreas
rs10135799	IGF1	0.202329	chr14	92323204	92323205	RIN3	0.398552	PBMC
rs10135799	IGF1	0.202329	chr14	92323204	92323205	SLC24A4	0.40545	PBMC
rs738409	ALT	0.202257	chr22	43928847	43928848	PARVB	0.308925	PBMC
rs45499297	ALT	0.202133	chr16	3065271	3065272	IL32	0.339586	PBMC
rs72699870	AG	0.202108	chr14	92650006	92650007	RIN3	0.398552	PBMC
rs72699870	AG	0.202108	chr14	92650006	92650007	SLC24A4	0.40545	PBMC
rs34239095	ALP	0.20203	chr15	88912537	88912538	ABHD2	0.157359	Pituitary
rs9543534	Lym	0.201848	chr13	74134559	74134560	KLF12	0.143316	Pituitary
rs9543534	Lym	0.201848	chr13	74134559	74134560	KLF12	0.465244	PBMC
rs429358	VitD	0.201813	chr19	44908684	44908685	RELB	0.233575	PBMC
rs12065546	HDLC	0.201711	chr1	230159498	230159499	PGBD5	0.129783	Pancreas
rs4655578	IGF1	0.201418	chr1	68229553	68229554	WLS	0.197801	Pituitary
rs2455569	SBP	0.201415	chr11	100715076	100715077	ARHGAP42	0.352787	Pituitary
rs72729610	ApoA	0.201295	chr4	153269813	153269814	TMEM131L	0.199307	Pancreas
rs13020500	Eosino	0.201114	chr2	212721215	212721216	ERBB4	0.275955	Pituitary
rs3729965	eGFRcys	0.200975	chr20	3084901	3084902	C20orf194	0.229921	PBMC
rs663015	ALT	0.200933	chr11	72787990	72787991	FCHSD2	0.355017	PBMC
rs7366775	eGFR	0.200704	chr1	155199139	155199140	SHC1	0.106069	Pituitary
rs12664139	Ht	0.200343	chr6	163335056	163335057	QKI	0.156657	Pituitary
rs556052	MCV	0.200246	chr19	48874179	48874180	LHB	0.130997	Pituitary
rs1250567	Neutro	0.200233	chr10	79286508	79286509	ZMIZ1	0.429544	PBMC

## Sheet: SuppTbl5
Supplementary Table 5: List of annotations and mean annotation values for each annotation in the three baselines used.
annotation_baseline	index	mean_annotation_value
LD+MAF	base	1
LD+MAF	MAFbin1	0.0610387
LD+MAF	MAFbin2	0.0595504
LD+MAF	MAFbin3	0.0593901
LD+MAF	MAFbin4	0.0600344
LD+MAF	MAFbin5	0.0586069
LD+MAF	MAFbin6	0.0593871
LD+MAF	MAFbin7	0.059446
LD+MAF	MAFbin8	0.0597375
LD+MAF	MAFbin9	0.060257
LD+MAF	MAFbin10	0.0586858
LD+MAF	MAF_Adj_Predicted_Allele_Age	-2.68933e-05
LD+MAF	MAF_Adj_LLD_AFR	0.0017016
LD+MAF	Recomb_Rate_10kb	1.51482
LD+MAF	Nucleotide_Diversity_10kb	4.44923
LD+MAF	Backgrd_Selection_Stat	0.185064
LD+MAF	CpG_Content_50kb	0.0100953
baseline	base	1
baseline	Coding_UCSC	0.016058
baseline	Coding_UCSC.flanking.500	0.0512962
baseline	Conserved_LindbladToh	0.0274626
baseline	Conserved_LindbladToh.flanking.500	0.30901
baseline	CTCF_Hoffman	0.0238578
baseline	CTCF_Hoffman.flanking.500	0.0470836
baseline	DGF_ENCODE	0.137437
baseline	DGF_ENCODE.flanking.500	0.403077
baseline	DHS_peaks_Trynka	0.111436
baseline	DHS_Trynka	0.16752
baseline	DHS_Trynka.flanking.500	0.329608
baseline	Enhancer_Andersson	0.00441557
baseline	Enhancer_Andersson.flanking.500	0.0147327
baseline	Enhancer_Hoffman	0.0429015
baseline	Enhancer_Hoffman.flanking.500	0.0484255
baseline	FetalDHS_Trynka	0.0853786
baseline	FetalDHS_Trynka.flanking.500	0.199687
baseline	H3K27ac_Hnisz	0.392974
baseline	H3K27ac_Hnisz.flanking.500	0.0313383
baseline	H3K27ac_PGC2	0.272606
baseline	H3K27ac_PGC2.flanking.500	0.0669806
baseline	H3K4me1_peaks_Trynka	0.172603
baseline	H3K4me1_Trynka	0.428711
baseline	H3K4me1_Trynka.flanking.500	0.180992
baseline	H3K4me3_peaks_Trynka	0.0430708
baseline	H3K4me3_Trynka	0.137009
baseline	H3K4me3_Trynka.flanking.500	0.12252
baseline	H3K9ac_peaks_Trynka	0.0397274
baseline	H3K9ac_Trynka	0.12897
baseline	H3K9ac_Trynka.flanking.500	0.105444
baseline	Intron_UCSC	0.394379
baseline	Intron_UCSC.flanking.500	0.0105058
baseline	PromoterFlanking_Hoffman	0.00856381
baseline	PromoterFlanking_Hoffman.flanking.500	0.025391
baseline	Promoter_UCSC	0.0480694
baseline	Promoter_UCSC.flanking.500	0.0108096
baseline	Repressed_Hoffman	0.451934
baseline	Repressed_Hoffman.flanking.500	0.25689
baseline	SuperEnhancer_Hnisz	0.169812
baseline	SuperEnhancer_Hnisz.flanking.500	0.00319931
baseline	TFBS_ENCODE	0.132791
baseline	TFBS_ENCODE.flanking.500	0.20994
baseline	Transcr_Hoffman	0.352599
baseline	Transcr_Hoffman.flanking.500	0.411581
baseline	TSS_Hoffman	0.0187278
baseline	TSS_Hoffman.flanking.500	0.0168835
baseline	UTR_3_UCSC	0.0119222
baseline	UTR_3_UCSC.flanking.500	0.0159838
baseline	UTR_5_UCSC	0.00589607
baseline	UTR_5_UCSC.flanking.500	0.0222594
baseline	WeakEnhancer_Hoffman	0.0212759
baseline	WeakEnhancer_Hoffman.flanking.500	0.0681436
baseline-LD	base	1
baseline-LD	Coding_UCSC	0.016058
baseline-LD	Coding_UCSC.flanking.500	0.0512962
baseline-LD	Conserved_LindbladToh	0.0274626
baseline-LD	Conserved_LindbladToh.flanking.500	0.30901
baseline-LD	CTCF_Hoffman	0.0238578
baseline-LD	CTCF_Hoffman.flanking.500	0.0470836
baseline-LD	DGF_ENCODE	0.137437
baseline-LD	DGF_ENCODE.flanking.500	0.403077
baseline-LD	DHS_peaks_Trynka	0.111436
baseline-LD	DHS_Trynka	0.16752
baseline-LD	DHS_Trynka.flanking.500	0.329608
baseline-LD	Enhancer_Andersson	0.00441557
baseline-LD	Enhancer_Andersson.flanking.500	0.0147327
baseline-LD	Enhancer_Hoffman	0.0429015
baseline-LD	Enhancer_Hoffman.flanking.500	0.0484255
baseline-LD	FetalDHS_Trynka	0.0853786
baseline-LD	FetalDHS_Trynka.flanking.500	0.199687
baseline-LD	H3K27ac_Hnisz	0.392974
baseline-LD	H3K27ac_Hnisz.flanking.500	0.0313383
baseline-LD	H3K27ac_PGC2	0.272606
baseline-LD	H3K27ac_PGC2.flanking.500	0.0669806
baseline-LD	H3K4me1_peaks_Trynka	0.172603
baseline-LD	H3K4me1_Trynka	0.428711
baseline-LD	H3K4me1_Trynka.flanking.500	0.180992
baseline-LD	H3K4me3_peaks_Trynka	0.0430708
baseline-LD	H3K4me3_Trynka	0.137009
baseline-LD	H3K4me3_Trynka.flanking.500	0.12252
baseline-LD	H3K9ac_peaks_Trynka	0.0397274
baseline-LD	H3K9ac_Trynka	0.12897
baseline-LD	H3K9ac_Trynka.flanking.500	0.105444
baseline-LD	Intron_UCSC	0.394379
baseline-LD	Intron_UCSC.flanking.500	0.0105058
baseline-LD	PromoterFlanking_Hoffman	0.00856381
baseline-LD	PromoterFlanking_Hoffman.flanking.500	0.025391
baseline-LD	Promoter_UCSC	0.0480694
baseline-LD	Promoter_UCSC.flanking.500	0.0108096
baseline-LD	Repressed_Hoffman	0.451934
baseline-LD	Repressed_Hoffman.flanking.500	0.25689
baseline-LD	SuperEnhancer_Hnisz	0.169812
baseline-LD	SuperEnhancer_Hnisz.flanking.500	0.00319931
baseline-LD	TFBS_ENCODE	0.132791
baseline-LD	TFBS_ENCODE.flanking.500	0.20994
baseline-LD	Transcr_Hoffman	0.352599
baseline-LD	Transcr_Hoffman.flanking.500	0.411581
baseline-LD	TSS_Hoffman	0.0187278
baseline-LD	TSS_Hoffman.flanking.500	0.0168835
baseline-LD	UTR_3_UCSC	0.0119222
baseline-LD	UTR_3_UCSC.flanking.500	0.0159838
baseline-LD	UTR_5_UCSC	0.00589607
baseline-LD	UTR_5_UCSC.flanking.500	0.0222594
baseline-LD	WeakEnhancer_Hoffman	0.0212759
baseline-LD	WeakEnhancer_Hoffman.flanking.500	0.0681436
baseline-LD	GERP.NS	1.76559
baseline-LD	GERP.RSsup4	0.00942296
baseline-LD	MAFbin1	0.0610387
baseline-LD	MAFbin2	0.0595504
baseline-LD	MAFbin3	0.0593901
baseline-LD	MAFbin4	0.0600344
baseline-LD	MAFbin5	0.0586069
baseline-LD	MAFbin6	0.0593871
baseline-LD	MAFbin7	0.059446
baseline-LD	MAFbin8	0.0597375
baseline-LD	MAFbin9	0.060257
baseline-LD	MAFbin10	0.0586858
baseline-LD	MAF_Adj_Predicted_Allele_Age	-2.68933e-05
baseline-LD	MAF_Adj_LLD_AFR	0.0017016
baseline-LD	Recomb_Rate_10kb	1.51482
baseline-LD	Nucleotide_Diversity_10kb	4.44923
baseline-LD	Backgrd_Selection_Stat	0.185064
baseline-LD	CpG_Content_50kb	0.0100953
baseline-LD	MAF_Adj_ASMC	-0.00015903
baseline-LD	GTEx_eQTL_MaxCPP	0.00658964
baseline-LD	BLUEPRINT_H3K27acQTL_MaxCPP	0.0104475
baseline-LD	BLUEPRINT_H3K4me1QTL_MaxCPP	0.00833012
baseline-LD	BLUEPRINT_DNA_methylation_MaxCPP	0.0201369
baseline-LD	synonymous	0.00341179
baseline-LD	non_synonymous	0.00354151
baseline-LD	Conserved_Vertebrate_phastCons46way	0.0325185
baseline-LD	Conserved_Vertebrate_phastCons46way.flanking.500	0.381175
baseline-LD	Conserved_Mammal_phastCons46way	0.0242149
baseline-LD	Conserved_Mammal_phastCons46way.flanking.500	0.32162
baseline-LD	Conserved_Primate_phastCons46way	0.0221563
baseline-LD	Conserved_Primate_phastCons46way.flanking.500	0.159969
baseline-LD	BivFlnk	0.0142177
baseline-LD	BivFlnk.flanking.500	0.0179577
baseline-LD	Human_Promoter_Villar	0.0161228
baseline-LD	Human_Promoter_Villar.flanking.500	0.00373528
baseline-LD	Human_Enhancer_Villar	0.0336403
baseline-LD	Human_Enhancer_Villar.flanking.500	0.00988517
baseline-LD	Ancient_Sequence_Age_Human_Promoter	0.00466499
baseline-LD	Ancient_Sequence_Age_Human_Promoter.flanking.500	0.00565676
baseline-LD	Ancient_Sequence_Age_Human_Enhancer	0.00548771
baseline-LD	Ancient_Sequence_Age_Human_Enhancer.flanking.500	0.00928675
baseline-LD	Human_Enhancer_Villar_Species_Enhancer_Count	0.0681898
baseline-LD	Human_Promoter_Villar_ExAC	0.00282288
baseline-LD	Human_Promoter_Villar_ExAC.flanking.500	0.000629752

## Sheet: SuppTbl6
Supplementary Table 6: S-LDSC results for marginal and joint models
model_type	baseline_ann	method	enrichment	enrichment_se	enrichment_pval	taustar	taustar_se	taustar_pval
marginal	baseline-LD	ArchR peak2gene	3.78527	0.408971	9.885e-10	0.00136198	0.0369082	0.970563
marginal	baseline-LD	SCARlink	4.67905	0.438091	1.31147e-13	0.0102466	0.0349094	0.769125
marginal	LD+MAF	ArchR peak2gene	7.99628	0.656652	5.5861e-28	0.610532	0.0591595	5.71699e-25
marginal	LD+MAF	SCARlink	9.86011	0.760068	2.10871e-32	0.715171	0.0627695	4.49904e-30
marginal	baseline	ArchR peak2gene	5.73371	0.481336	6.09086e-20	0.115024	0.0402824	0.00429784
marginal	baseline	SCARlink	6.9655	0.540846	6.22089e-24	0.146316	0.0397703	0.000234129
joint	baseline-LD	ArchR peak2gene	3.56666	0.388651	4.45586e-09	-0.0251677	0.0336737	0.454823
joint	baseline-LD	SCARlink	4.27803	0.382646	2.68805e-13	-0.0238331	0.0286173	0.404945
joint	LD+MAF	ArchR peak2gene	5.82445	0.553601	5.47609e-17	0.162145	0.0410278	7.74774e-05
joint	LD+MAF	SCARlink	7.79267	0.639433	9.5448e-24	0.376239	0.0492262	2.12108e-14
joint	baseline	ArchR peak2gene	5.13609	0.45724	1.72394e-16	0.0148583	0.0379172	0.695161
joint	baseline	SCARlink	6.28345	0.48055	3.2692e-22	0.05761	0.0339131	0.0893654

## Sheet: SuppTbl7
Supplementary Table 7: RegulomeDB variants in SCARlink gene linked tiles
RefSNP_id	chr	start	end	RegulomeDB Probability	SCARlink gene	SCARlink correlation	tissue
rs12564733	chr1	9719230	9719231	0.92	SLC25A33	0.150527	PBMC
rs9919124	chr1	15384557	15384558	0.95	EFHD2	0.339773	PBMC
rs2496322	chr1	15416311	15416312	0.945	EFHD2	0.339773	PBMC
rs2101731	chr1	20575429	20575430	0.98	EIF4G3	0.275432	PBMC
rs12726436	chr1	20588948	20588949	0.95167	EIF4G3	0.275432	PBMC
rs61778528	chr1	20733344	20733345	0.97	EIF4G3	0.275432	PBMC
rs4265380	chr1	24966865	24966866	0.96667	CLIC4	0.156448	PBMC
rs7523070	chr1	28314262	28314263	0.92356	PTAFR	0.396165	PBMC
rs7523070	chr1	28314262	28314263	0.92356	PHACTR4	0.0429255	PBMC
rs546005625	chr1	36248445	36248446	0.936	CSF3R	0.593377	PBMC
rs143008395	chr1	40862494	40862495	1	SCMH1	0.00474718	PBMC
rs35803029	chr1	41278232	41278233	0.97	SCMH1	0.00474718	PBMC
rs79241803	chr1	44721754	44721755	0.99	EIF2B3	0.0273137	PBMC
rs58603818	chr1	44731001	44731002	0.97	EIF2B3	0.0273137	PBMC
rs12407290	chr1	44809667	44809668	0.98	EIF2B3	0.0273137	PBMC
rs7527787	chr1	44834176	44834177	0.95	EIF2B3	0.0273137	PBMC
rs11573560	chr1	44836152	44836153	0.95283	EIF2B3	0.0273137	PBMC
rs59517508	chr1	45304472	45304473	0.90375	TESK2	0.082936	PBMC
rs12042903	chr1	45500626	45500627	1	TESK2	0.082936	PBMC
rs17522918	chr1	45521902	45521903	0.97	TESK2	0.082936	PBMC
rs1109895	chr1	58546759	58546760	0.94308	JUN	0.342811	PBMC
rs12723684	chr1	77219357	77219358	0.93167	AK5	0.234475	PBMC
rs3806174	chr1	87328325	87328326	0.91167	LMO4	0.143154	PBMC
rs519989	chr1	89757841	89757842	0.94	LRRC8D	0.29531	PBMC
rs733468	chr1	89804845	89804846	0.94421	LRRC8D	0.29531	PBMC
rs733468	chr1	89804845	89804846	0.94421	LRRC8B	0.151438	PBMC
rs1215649	chr1	89813283	89813284	0.93	LRRC8D	0.29531	PBMC
rs1215649	chr1	89813283	89813284	0.93	LRRC8B	0.151438	PBMC
rs35115044	chr1	91556093	91556094	0.985	TGFBR3	0.362215	PBMC
rs1217441	chr1	113929596	113929597	0.99	PTPN22	0.0471753	PBMC
rs35024348	chr1	113929699	113929700	0.9115	PTPN22	0.0471753	PBMC
rs6667557	chr1	115772097	115772098	0.97	SLC22A15	0.393375	PBMC
rs12030384	chr1	115976190	115976191	0.95	SLC22A15	0.393375	PBMC
rs76413654	chr1	150149739	150149740	1	PLEKHO1	0.306899	PBMC
rs72694954	chr1	150151572	150151573	0.972	VPS45	0.0571827	PBMC
rs72700822	chr1	150552402	150552403	0.97	ADAMTSL4-AS1	0.562383	PBMC
rs72700822	chr1	150552402	150552403	0.97	CTSS	0.513272	PBMC
rs932054	chr1	150567391	150567392	0.96667	ADAMTSL4-AS1	0.562383	PBMC
rs932054	chr1	150567391	150567392	0.96667	CTSS	0.513272	PBMC
rs7543465	chr1	150567399	150567400	0.93	ADAMTSL4-AS1	0.562383	PBMC
rs7543465	chr1	150567399	150567400	0.93	CTSS	0.513272	PBMC
rs3738484	chr1	150579854	150579855	0.9115	ADAMTSL4-AS1	0.562383	PBMC
rs3738484	chr1	150579854	150579855	0.9115	CTSS	0.513272	PBMC
rs1038745	chr1	151994269	151994270	0.95	S100A11	0.329629	PBMC
rs1038745	chr1	151994269	151994270	0.95	S100A10	0.209684	PBMC
rs2916197	chr1	153355859	153355860	0.97	S100A9	0.356238	PBMC
rs2916197	chr1	153355859	153355860	0.97	S100A8	0.351903	PBMC
rs2916197	chr1	153355859	153355860	0.97	S100A6	0.155476	PBMC
rs2916197	chr1	153355859	153355860	0.97	S100A12	0.154746	PBMC
rs2916197	chr1	153355859	153355860	0.97	S100A4	0.0999517	PBMC
rs9330298	chr1	153617778	153617779	0.98	S100A8	0.351903	PBMC
rs9330298	chr1	153617778	153617779	0.98	S100A6	0.155476	PBMC
rs112227957	chr1	153783843	153783844	0.97	S100A6	0.155476	PBMC
rs112227957	chr1	153783843	153783844	0.97	RPS27	0.113811	PBMC
rs112227957	chr1	153783843	153783844	0.97	S100A4	0.0999517	PBMC
rs609625	chr1	156119840	156119841	0.965	LMNA	0.363763	PBMC
rs521354	chr1	156123040	156123041	1	LMNA	0.363763	PBMC
rs77563373	chr1	158998822	158998823	0.97333	PYHIN1	0.287458	PBMC
rs74230386	chr1	161298300	161298301	0.97871	FCER1G	0.365444	PBMC
rs74230386	chr1	161298300	161298301	0.97871	FCGR2A	0.352556	PBMC
rs74230386	chr1	161298300	161298301	0.97871	FCGR3A	0.173214	PBMC
rs1340978	chr1	161707180	161707181	0.97871	FCGR2A	0.352556	PBMC
rs9287082	chr1	167442246	167442247	0.93	CD247	0.512542	PBMC
rs60763158	chr1	167642331	167642332	0.99267	CD247	0.512542	PBMC
rs3753535	chr1	178867836	178867837	0.97871	ABL2	0.0159898	PBMC
rs150395353	chr1	179081796	179081797	1	RALGPS2	0.279698	PBMC
rs150395353	chr1	179081796	179081797	1	ABL2	0.0159898	PBMC
rs12124177	chr1	179081800	179081801	0.99	RALGPS2	0.279698	PBMC
rs12124177	chr1	179081800	179081801	0.99	ABL2	0.0159898	PBMC
rs11576517	chr1	179341127	179341128	0.96	ABL2	0.0159898	PBMC
rs12134601	chr1	181043093	181043094	0.938	IER5	0.199665	PBMC
rs79906054	chr1	182144257	182144258	0.92356	GLUL	0.41013	PBMC
rs12132589	chr1	182144497	182144498	0.95	GLUL	0.41013	PBMC
rs3001272	chr1	182300260	182300261	0.998	GLUL	0.41013	PBMC
rs2275676	chr1	183461687	183461688	0.93	NCF2	0.534081	PBMC
rs2333681	chr1	183590726	183590727	0.97	NCF2	0.534081	PBMC
rs12141407	chr1	212486312	212486313	0.97	ATF3	0.552839	PBMC
rs118158269	chr1	212558918	212558919	0.96283	ATF3	0.552839	PBMC
rs564443258	chr1	212608336	212608337	0.9125	ATF3	0.552839	PBMC
rs6666492	chr1	212609158	212609159	0.95	ATF3	0.552839	PBMC
rs4654023	chr1	224330441	224330442	0.93	FBXO28	0.00346997	PBMC
rs182366	chr1	235504679	235504680	0.945	LYST	0.647683	PBMC
rs1052571	chr1	15524118	15524119	0.93	EFHD2	0.339773	PBMC
rs7529792	chr1	27979739	27979740	0.96667	PTAFR	0.396165	PBMC
rs56145744	chr1	28173306	28173307	0.93167	PHACTR4	0.0429255	PBMC
rs138630887	chr1	44806529	44806530	0.95	EIF2B3	0.0273137	PBMC
rs34436945	chr1	44834374	44834375	0.95	EIF2B3	0.0273137	PBMC
rs6666304	chr1	58584755	58584756	0.94	JUN	0.342811	PBMC
rs4647001	chr1	58784746	58784747	0.96	JUN	0.342811	PBMC
rs61777122	chr1	77683032	77683033	0.92633	AK5	0.234475	PBMC
rs7553916	chr1	93179286	93179287	0.93	CCDC18	-0.00103055	PBMC
rs2783497	chr1	93179292	93179293	0.93	CCDC18	-0.00103055	PBMC
rs74450569	chr1	97907089	97907090	0.99267	DPYD	0.499305	PBMC
rs60811690	chr1	107963773	107963774	0.96283	VAV3	0.344343	PBMC
rs1777448	chr1	108118652	108118653	0.99267	VAV3	0.344343	PBMC
rs576805	chr1	108200420	108200421	0.986	VAV3	0.344343	PBMC
rs74113786	chr1	109185457	109185458	0.92356	SORT1	0.399234	PBMC
rs76910258	chr1	109617515	109617516	0.94308	SORT1	0.399234	PBMC
rs186458929	chr1	109624506	109624507	0.97	SORT1	0.399234	PBMC
rs142083647	chr1	109624507	109624508	0.96283	SORT1	0.399234	PBMC
rs6691166	chr1	114510877	114510878	0.96	BCAS2	0.0389261	PBMC
rs186820986	chr1	152037524	152037525	0.91467	S100A11	0.329629	PBMC
rs186820986	chr1	152037524	152037525	0.91467	S100A10	0.209684	PBMC
rs55861261	chr1	167722486	167722487	1	CD247	0.512542	PBMC
rs115813054	chr1	202625669	202625670	0.96	PPP1R12B	0.0763318	PBMC
rs17020312	chr1	206470630	206470631	0.93	SRGAP2	0.490879	PBMC
rs2297548	chr1	206470715	206470716	0.94	SRGAP2	0.490879	PBMC
rs12119575	chr1	212665374	212665375	0.99267	ATF3	0.552839	PBMC
rs10927083	chr1	235946073	235946074	0.97	LYST	0.647683	PBMC
rs78304699	chr1	244865151	244865152	0.96	EFCAB2	0.25238	PBMC
rs59996641	chr2	8583829	8583830	1	ID2	0.23469	PBMC
rs13012178	chr2	20642567	20642568	0.995	LDAH	0.0509451	PBMC
rs13413450	chr2	24049526	24049527	1	UBXN2A	0.068943	PBMC
rs13413450	chr2	24049526	24049527	1	FAM228B	0.0503836	PBMC
rs539393337	chr2	46940969	46940970	0.99	TTC7A	0.420615	PBMC
rs72888530	chr2	46970769	46970770	0.97	TTC7A	0.420615	PBMC
rs72888531	chr2	46970974	46970975	0.93	TTC7A	0.420615	PBMC
rs1454421	chr2	55420186	55420187	0.965	CCDC88A	0.339039	PBMC
rs6747099	chr2	60550363	60550364	0.93	BCL11A	0.3932	PBMC
rs7571403	chr2	68424268	68424269	0.93	PLEK	0.501492	PBMC
rs11680465	chr2	69976112	69976113	0.97	MXD1	0.431804	PBMC
rs116362800	chr2	71474596	71474597	0.98	DYSF	0.507181	PBMC
rs62147733	chr2	73033946	73033947	0.95	SFXN5	0.177743	PBMC
rs141756221	chr2	84881185	84881186	1	TRABD2A	0.409499	PBMC
rs1382506	chr2	84920444	84920445	0.9825	TRABD2A	0.409499	PBMC
rs4247303	chr2	85326957	85326958	1	CAPG	0.123296	PBMC
rs11126996	chr2	85705825	85705826	0.998	VAMP5	0.153095	PBMC
rs11679628	chr2	85814231	85814232	0.97	VAMP5	0.153095	PBMC
rs35739120	chr2	86794042	86794043	0.93	CD8A	0.517915	PBMC
rs35739120	chr2	86794042	86794043	0.93	CD8B	0.509501	PBMC
rs62152496	chr2	101151633	101151634	0.92	TBC1D8	0.385475	PBMC
rs7606676	chr2	142866131	142866132	0.94	KYNU	0.583356	PBMC
rs12053113	chr2	147844091	147844092	0.98	ACVR2A	0.0925857	PBMC
rs10173105	chr2	159286091	159286092	0.99	BAZ2B	0.413971	PBMC
rs6432549	chr2	159696007	159696008	1	BAZ2B	0.413971	PBMC
rs6432549	chr2	159696007	159696008	1	CD302	0.203937	PBMC
rs11685364	chr2	173264864	173264865	1	MAP3K20	0.351552	PBMC
rs116486452	chr2	178478636	178478637	0.99267	TTN	0.126487	PBMC
rs13015236	chr2	189581210	189581211	0.94	ANKAR	-0.00874925	PBMC
rs7558921	chr2	191023498	191023499	0.95283	STAT4	0.344284	PBMC
rs3754931	chr2	202238678	202238679	1	BMPR2	0.0106403	PBMC
rs60609531	chr2	202871373	202871374	0.91692	FAM117B	0.144018	PBMC
rs10203039	chr2	218322644	218322645	0.96283	SLC11A1	0.608791	PBMC
rs113050920	chr2	226791575	226791576	0.99	RHBDD1	0.0411759	PBMC
rs142660812	chr2	226800135	226800136	0.99	RHBDD1	0.0411759	PBMC
rs112228854	chr2	230209606	230209607	0.94	SP140	0.13794	PBMC
rs13031890	chr2	231614157	231614158	0.99	PDE6D	0.00599764	PBMC
rs60370474	chr2	231614163	231614164	0.93283	PDE6D	0.00599764	PBMC
rs59513960	chr2	231614263	231614264	0.97	PDE6D	0.00599764	PBMC
rs755356	chr2	231666684	231666685	0.98	PDE6D	0.00599764	PBMC
rs60048037	chr2	231666957	231666958	0.91167	PDE6D	0.00599764	PBMC
rs55729107	chr2	231717375	231717376	0.95	PDE6D	0.00599764	PBMC
rs2286324	chr2	241102313	241102314	0.92619	SNED1	0.317533	PBMC
rs35344581	chr2	241732627	241732628	0.93	FARP2	0.136441	PBMC
rs35344581	chr2	241732627	241732628	0.93	LINC01237	0.0474748	PBMC
rs4387835	chr2	241844204	241844205	0.95	LINC01237	0.0474748	PBMC
rs6706837	chr2	241881848	241881849	0.95667	LINC01237	0.0474748	PBMC
rs370172918	chr2	241985369	241985370	1	LINC01237	0.0474748	PBMC
rs10183314	chr2	8526080	8526081	1	ID2	0.23469	PBMC
rs11682177	chr2	16775613	16775614	0.998	FAM49A	0.700014	PBMC
rs12617394	chr2	24360529	24360530	0.95	FAM228B	0.0503836	PBMC
rs10207626	chr2	28359866	28359867	0.965	FOSL2	0.330653	PBMC
rs62142631	chr2	38654403	38654404	0.92667	HNRNPLL	0.15768	PBMC
rs62142631	chr2	38654403	38654404	0.92667	GALM	0.138066	PBMC
rs62142631	chr2	38654403	38654404	0.92667	DHX57	0.12193	PBMC
rs1010858	chr2	38875529	38875530	0.99267	DHX57	0.12193	PBMC
rs4952809	chr2	46225138	46225139	0.98	PRKCE	0.371098	PBMC
rs6756542	chr2	62305311	62305312	0.94	COMMD1	0.0097804	PBMC
rs11884408	chr2	68467123	68467124	0.95	PLEK	0.501492	PBMC
rs2289972	chr2	85539422	85539423	0.92667	GNLY	0.248432	PBMC
rs60572099	chr2	85704890	85704891	0.99	VAMP5	0.153095	PBMC
rs13003982	chr2	100142616	100142617	0.95	AFF3	0.316379	PBMC
rs4440018	chr2	134679835	134679836	0.94233	MGAT5	0.183776	PBMC
rs2600698	chr2	174730186	174730187	0.99	GPR155	0.0416497	PBMC
rs62191404	chr2	181471353	181471354	0.92	LINC01934	0.278704	PBMC
rs62191404	chr2	181471353	181471354	0.92	ITGA4	0.191765	PBMC
rs10933615	chr2	240561091	240561092	1	ANKMY1	0.0462003	PBMC
rs72999916	chr2	240566209	240566210	0.95283	ANKMY1	0.0462003	PBMC
rs172705	chr3	4303349	4303350	1	SUMF1	0.191465	PBMC
rs172705	chr3	4303349	4303350	1	ITPR1	0.139769	PBMC
rs57858215	chr3	4474183	4474184	0.97	SUMF1	0.191465	PBMC
rs57858215	chr3	4474183	4474184	0.97	ITPR1	0.139769	PBMC
rs79992552	chr3	4474862	4474863	0.97	SUMF1	0.191465	PBMC
rs79992552	chr3	4474862	4474863	0.97	ITPR1	0.139769	PBMC
rs11922434	chr3	16319556	16319557	0.99955	OXNAD1	0.379599	PBMC
rs2346913	chr3	16512426	16512427	0.92619	OXNAD1	0.379599	PBMC
rs2346914	chr3	16512427	16512428	0.92619	OXNAD1	0.379599	PBMC
rs6803052	chr3	19946983	19946984	0.94	KAT2B	0.108473	PBMC
rs6772646	chr3	36918301	36918302	0.952	LRRFIP2	0.211616	PBMC
rs7610545	chr3	42072566	42072567	0.98	TRAK1	0.305007	PBMC
rs7610545	chr3	42072566	42072567	0.98	ULK4	0.0190471	PBMC
rs9856765	chr3	43646520	43646521	1	ABHD5	0.27848	PBMC
rs9856765	chr3	43646520	43646521	1	ANO10	0.141231	PBMC
rs117630969	chr3	43690974	43690975	0.98	ABHD5	0.27848	PBMC
rs117630969	chr3	43690974	43690975	0.98	ANO10	0.141231	PBMC
rs12629339	chr3	45629021	45629022	0.97	LIMD1	0.158751	PBMC
rs13086717	chr3	46098007	46098008	0.94421	CCR1	0.374189	PBMC
rs34919616	chr3	46208517	46208518	0.93	CCR1	0.374189	PBMC
rs548996841	chr3	50602037	50602038	0.92	CISH	0.135369	PBMC
rs9830920	chr3	50602039	50602040	0.986	CISH	0.135369	PBMC
rs11130347	chr3	53170450	53170451	1	PRKCD	0.391612	PBMC
rs61395826	chr3	53197279	53197280	0.99	PRKCD	0.391612	PBMC
rs839232	chr3	58035099	58035100	0.98	FLNB	0.0856032	PBMC
rs1847872	chr3	71982768	71982769	1	LINC00877	0.49745	PBMC
rs11717301	chr3	72348133	72348134	0.97	LINC00877	0.49745	PBMC
rs2925329	chr3	101898832	101898833	0.998	NFKBIZ	0.374792	PBMC
rs74482986	chr3	101942612	101942613	0.96	NFKBIZ	0.374792	PBMC
rs77913336	chr3	113747270	113747271	0.93	SIDT1	0.128474	PBMC
rs9851731	chr3	113783804	113783805	0.97871	ATP6V1A	0.136989	PBMC
rs9851731	chr3	113783804	113783805	0.97871	USF3	0.0129096	PBMC
rs76573393	chr3	121995326	121995327	0.94233	CD86	0.503115	PBMC
rs76573393	chr3	121995326	121995327	0.94233	EAF2	0.176651	PBMC
rs7634448	chr3	125150719	125150720	0.97	HEG1	0.11196	PBMC
rs9837325	chr3	129596988	129596989	0.93	TMCC1	0.136396	PBMC
rs9833879	chr3	129615067	129615068	0.97871	TMCC1	0.136396	PBMC
rs56782857	chr3	150384879	150384880	0.95167	TSC22D2	0.137515	PBMC
rs59533874	chr3	150385051	150385052	0.95667	TSC22D2	0.137515	PBMC
rs6790726	chr3	150546641	150546642	0.95	TSC22D2	0.137515	PBMC
rs144747702	chr3	156675654	156675655	0.98	TIPARP	0.103008	PBMC
rs17826358	chr3	160780423	160780424	0.94	PPM1L	0.297606	PBMC
rs116133681	chr3	190513905	190513906	1	IL1RAP	0.212003	PBMC
rs3861957	chr3	196193113	196193114	1	TFRC	0.106391	PBMC
rs576645211	chr3	196740032	196740033	0.96283	PIGX	0.231018	PBMC
rs71315403	chr3	4868400	4868401	0.96	ITPR1	0.139769	PBMC
rs9857639	chr3	5027139	5027140	0.99267	ITPR1	0.139769	PBMC
rs147104950	chr3	45653888	45653889	1	LIMD1	0.158751	PBMC
rs12152436	chr3	69321245	69321246	0.97	FRMD4B	0.406756	PBMC
rs13314464	chr3	119322561	119322562	0.95	ARHGAP31	0.260878	PBMC
rs116927859	chr3	119322843	119322844	0.965	ARHGAP31	0.260878	PBMC
rs2670289	chr3	119555739	119555740	0.94	ARHGAP31	0.260878	PBMC
rs68014738	chr3	172040278	172040279	0.998	FNDC3B	0.499191	PBMC
rs55796121	chr3	185959797	185959798	0.92619	DGKG	0.362866	PBMC
rs77370431	chr3	194527721	194527722	0.98	ATP13A3	0.170721	PBMC
rs898816	chr3	194672489	194672490	0.93	ATP13A3	0.170721	PBMC
rs73210084	chr3	196187392	196187393	0.94	TFRC	0.106391	PBMC
rs7677712	chr4	2220087	2220088	1	ZFYVE28	0.109888	PBMC
rs7677712	chr4	2220087	2220088	1	NSD2	0.0200112	PBMC
rs6449182	chr4	15778830	15778831	0.955	FBXL5	0.375703	PBMC
rs58962799	chr4	25880154	25880155	0.92	SEL1L3	0.168213	PBMC
rs6448414	chr4	25914204	25914205	0.96	SEL1L3	0.168213	PBMC
rs2305670	chr4	25914236	25914237	0.95	SEL1L3	0.168213	PBMC
rs76308346	chr4	39045031	39045032	0.94	KLHL5	0.176156	PBMC
rs76308346	chr4	39045031	39045032	0.94	TMEM156	0.114704	PBMC
rs2043102	chr4	39151292	39151293	0.96	KLHL5	0.176156	PBMC
rs537353	chr4	39977864	39977865	0.99	RHOH	0.456118	PBMC
rs77335151	chr4	48016744	48016745	0.92619	TXK	0.346654	PBMC
rs17735360	chr4	70688529	70688530	0.97	MOB1B	0.125985	PBMC
rs4077709	chr4	78658256	78658257	1	BMP2K	0.353993	PBMC
rs10011696	chr4	83231693	83231694	0.91667	PLAC8	0.0678084	PBMC
rs114838230	chr4	88284772	88284773	0.91167	HERC6	0.0606114	PBMC
rs114838230	chr4	88284772	88284773	0.91167	HERC5	0.0282695	PBMC
rs2298734	chr4	99894943	99894944	0.93	H2AFZ	0.0059038	PBMC
rs72684365	chr4	99894958	99894959	0.97871	H2AFZ	0.0059038	PBMC
rs223389	chr4	102827786	102827787	0.96667	MANBA	0.348596	PBMC
rs62331149	chr4	105146202	105146203	0.97	TET2	0.503701	PBMC
rs72905771	chr4	112113225	112113226	0.92356	ALPK1	0.316323	PBMC
rs72905771	chr4	112113225	112113226	0.92356	FAM241A	0.0953181	PBMC
rs2306413	chr4	121696338	121696339	0.962	ANXA5	0.151862	PBMC
rs62319820	chr4	121697217	121697218	0.986	ANXA5	0.151862	PBMC
rs921375	chr4	128958285	128958286	0.98	SCLT1	0.374717	PBMC
rs10002181	chr4	141329261	141329262	0.91167	LINC02432	0.404974	PBMC
rs62333822	chr4	168504185	168504186	0.99267	DDX60L	0.206358	PBMC
rs4692943	chr4	168504188	168504189	0.96	DDX60L	0.206358	PBMC
rs12508093	chr4	168509925	168509926	0.93	DDX60L	0.206358	PBMC
rs182237841	chr4	184538397	184538398	0.95875	ACSL1	0.595044	PBMC
rs4697959	chr4	10183895	10183896	0.94	SLC2A9	0.318549	PBMC
rs62296304	chr4	17576630	17576631	0.93	LAP3	0.255327	PBMC
rs4302481	chr4	36325693	36325694	0.94	ARAP2	0.191754	PBMC
rs6813885	chr4	39044287	39044288	0.93	KLHL5	0.176156	PBMC
rs6813885	chr4	39044287	39044288	0.93	TMEM156	0.114704	PBMC
rs507435	chr4	39978304	39978305	0.965	RHOH	0.456118	PBMC
rs6822386	chr4	40586385	40586386	0.98	RBM47	0.719004	PBMC
rs1848742	chr4	48269686	48269687	0.96944	TEC	0.153606	PBMC
rs73824860	chr4	70714206	70714207	0.93786	RUFY3	0.25811	PBMC
rs73824860	chr4	70714206	70714207	0.93786	MOB1B	0.125985	PBMC
rs11722392	chr4	85743344	85743345	0.99267	ARHGAP24	0.63008	PBMC
rs72656272	chr4	85743498	85743499	0.96944	ARHGAP24	0.63008	PBMC
rs13141071	chr4	99894047	99894048	0.992	DAPP1	0.210091	PBMC
rs13141071	chr4	99894047	99894048	0.992	H2AFZ	0.0059038	PBMC
rs190141957	chr4	127965590	127965591	0.94	LARP1B	0.022553	PBMC
rs79617841	chr4	168318421	168318422	0.965	DDX60L	0.206358	PBMC
rs62367597	chr5	32586188	32586189	0.99079	SUB1	-0.00660985	PBMC
rs151202	chr5	55233776	55233777	0.92667	GZMA	0.206122	PBMC
rs151202	chr5	55233776	55233777	0.92667	PLPP1	0.0686053	PBMC
rs6449483	chr5	60699566	60699567	0.92619	PDE4D	0.257625	PBMC
rs114941267	chr5	80181146	80181147	0.909	SERINC5	0.433528	PBMC
rs1126176	chr5	80256365	80256366	0.94421	SERINC5	0.433528	PBMC
rs72778016	chr5	80284931	80284932	0.962	SERINC5	0.433528	PBMC
rs13160511	chr5	83473169	83473170	1	VCAN	0.657495	PBMC
rs13160511	chr5	83473169	83473170	1	XRCC4	0.291312	PBMC
rs564514340	chr5	128083165	128083166	0.98	LINC01184	0.0273034	PBMC
rs2706339	chr5	132464413	132464414	0.9225	IRF1	0.430628	PBMC
rs115568222	chr5	132496250	132496251	0.94308	IRF1	0.430628	PBMC
rs2546347	chr5	134053987	134053988	0.91	TCF7	0.505963	PBMC
rs13436670	chr5	134279748	134279749	0.99267	TCF7	0.505963	PBMC
rs76648871	chr5	134648956	134648957	0.94	SEC24A	-0.0299445	PBMC
rs10079806	chr5	135999540	135999541	0.99267	TGFBI	0.359897	PBMC
rs7711117	chr5	140609168	140609169	1	CD14	0.371146	PBMC
rs35295	chr5	142977551	142977552	0.99	ARHGAP26	0.657596	PBMC
rs728465	chr5	143004595	143004596	0.98	ARHGAP26	0.657596	PBMC
rs6871061	chr5	149680811	149680812	0.998	PPARGC1B	0.26745	PBMC
rs3815955	chr5	157217524	157217525	0.94421	ITK	0.518139	PBMC
rs113012686	chr5	157217533	157217534	0.94	ITK	0.518139	PBMC
rs114503346	chr5	172765347	172765348	0.95667	DUSP1	0.507394	PBMC
rs4868204	chr5	172777626	172777627	1	DUSP1	0.507394	PBMC
rs55839530	chr5	172777710	172777711	0.92619	DUSP1	0.507394	PBMC
rs335466	chr5	177462529	177462530	0.97	DOK3	0.302495	PBMC
rs3749728	chr5	177509818	177509819	1	DOK3	0.302495	PBMC
rs335455	chr5	177545619	177545620	0.96	DOK3	0.302495	PBMC
rs7736542	chr5	179827796	179827797	0.99267	RNF130	0.463277	PBMC
rs141339319	chr5	180072103	180072104	0.97	RNF130	0.463277	PBMC
rs152639	chr5	14575065	14575066	0.904	TRIO	0.51478	PBMC
rs183681	chr5	14664586	14664587	0.95	TRIO	0.51478	PBMC
rs6898066	chr5	55620577	55620578	1	SLC38A9	0.0620031	PBMC
rs686868	chr5	76819347	76819348	0.92233	S100Z	0.297526	PBMC
rs17247678	chr5	82356954	82356955	1	ATG10	0.0209012	PBMC
rs6892740	chr5	94968681	94968682	0.932	MCTP1	0.655197	PBMC
rs6892740	chr5	94968681	94968682	0.932	SLF1	0.10875	PBMC
rs10059245	chr5	95835166	95835167	0.97871	ELL2	0.195031	PBMC
rs1379247	chr5	134370921	134370922	0.98	TCF7	0.505963	PBMC
rs199973012	chr5	140557108	140557109	0.94233	CD14	0.371146	PBMC
rs971922	chr5	154445626	154445627	0.97	GALNT10	0.0919585	PBMC
rs77243217	chr5	157460465	157460466	0.962	ADAM19	0.306541	PBMC
rs13207508	chr6	2246384	2246385	0.97	GMDS-DT	0.0397896	PBMC
rs412303	chr6	2854133	2854134	0.95	SERPINB9	0.179429	PBMC
rs112990482	chr6	6687290	6687291	0.97	LY86	0.352732	PBMC
rs568867	chr6	11525953	11525954	0.95	TMEM170B	0.463365	PBMC
rs568867	chr6	11525953	11525954	0.95	NEDD9	0.39015	PBMC
rs112308003	chr6	15244846	15244847	0.953	JARID2	0.393693	PBMC
rs7751457	chr6	17932471	17932472	0.97871	KIF13A	0.512833	PBMC
rs7751457	chr6	17932471	17932472	0.97871	KDM1B	0.39764	PBMC
rs12214047	chr6	18180169	18180170	0.97871	KIF13A	0.512833	PBMC
rs12214047	chr6	18180169	18180170	0.97871	KDM1B	0.39764	PBMC
rs12214047	chr6	18180169	18180170	0.97871	RNF144B	0.366881	PBMC
rs12524556	chr6	20206013	20206014	0.95	MBOAT1	0.284363	PBMC
rs12524556	chr6	20206013	20206014	0.95	E2F3	0.234736	PBMC
rs79868973	chr6	26189084	26189085	1	HIST1H4C	0.19474	PBMC
rs13204572	chr6	26189128	26189129	1	HIST1H4C	0.19474	PBMC
rs78771389	chr6	26198715	26198716	0.99267	HIST1H4C	0.19474	PBMC
rs79089106	chr6	26286522	26286523	0.953	HIST1H1D	0.077816	PBMC
rs75136657	chr6	26286612	26286613	0.92619	HIST1H1D	0.077816	PBMC
rs9467701	chr6	26311942	26311943	1	HIST1H4C	0.19474	PBMC
rs9467701	chr6	26311942	26311943	1	HIST1H1D	0.077816	PBMC
rs9262142	chr6	30682249	30682250	0.99267	LINC00243	0.0349645	PBMC
rs9262142	chr6	30682249	30682250	0.99267	TUBB	-0.000594969	PBMC
rs3129984	chr6	30793795	30793796	1	TUBB	-0.000594969	PBMC
rs2532920	chr6	30955852	30955853	0.99	LINC00243	0.0349645	PBMC
rs2532920	chr6	30955852	30955853	0.99	TUBB	-0.000594969	PBMC
rs9266383	chr6	31367210	31367211	0.97	LTB	0.286774	PBMC
rs9266384	chr6	31367216	31367217	0.9825	LTB	0.286774	PBMC
rs6911024	chr6	31400674	31400675	0.99079	AIF1	0.331294	PBMC
rs6911024	chr6	31400674	31400675	0.99079	LST1	0.259506	PBMC
rs112142209	chr6	31400731	31400732	1	AIF1	0.331294	PBMC
rs112142209	chr6	31400731	31400732	1	LST1	0.259506	PBMC
rs2301750	chr6	31403565	31403566	0.97	AIF1	0.331294	PBMC
rs2301750	chr6	31403565	31403566	0.97	LST1	0.259506	PBMC
rs17206455	chr6	31403800	31403801	0.93	AIF1	0.331294	PBMC
rs17206455	chr6	31403800	31403801	0.93	LST1	0.259506	PBMC
rs114469043	chr6	31621088	31621089	0.97	AIF1	0.331294	PBMC
rs114469043	chr6	31621088	31621089	0.97	LTB	0.286774	PBMC
rs707916	chr6	31729781	31729782	0.945	AIF1	0.331294	PBMC
rs707916	chr6	31729781	31729782	0.945	LST1	0.259506	PBMC
rs805304	chr6	31730311	31730312	0.96283	AIF1	0.331294	PBMC
rs805304	chr6	31730311	31730312	0.96283	LST1	0.259506	PBMC
rs114263207	chr6	31768881	31768882	0.92233	AIF1	0.331294	PBMC
rs114263207	chr6	31768881	31768882	0.92233	LST1	0.259506	PBMC
rs16822616	chr6	32442306	32442307	1	HLA-DRA	0.620732	PBMC
rs16822616	chr6	32442306	32442307	1	HLA-DRB1	0.594712	PBMC
rs16822616	chr6	32442306	32442307	1	HLA-DQB1	0.544601	PBMC
rs16822616	chr6	32442306	32442307	1	HLA-DRB5	0.489109	PBMC
rs16822616	chr6	32442306	32442307	1	HLA-DQA1	0.482284	PBMC
rs16822618	chr6	32442310	32442311	0.95436	HLA-DRA	0.620732	PBMC
rs16822618	chr6	32442310	32442311	0.95436	HLA-DRB1	0.594712	PBMC
rs16822618	chr6	32442310	32442311	0.95436	HLA-DQB1	0.544601	PBMC
rs16822618	chr6	32442310	32442311	0.95436	HLA-DRB5	0.489109	PBMC
rs16822618	chr6	32442310	32442311	0.95436	HLA-DQA1	0.482284	PBMC
rs56245106	chr6	32610069	32610070	0.99267	HLA-DRA	0.620732	PBMC
rs56245106	chr6	32610069	32610070	0.99267	HLA-DRB1	0.594712	PBMC
rs56245106	chr6	32610069	32610070	0.99267	HLA-DQB1	0.544601	PBMC
rs56245106	chr6	32610069	32610070	0.99267	HLA-DRB5	0.489109	PBMC
rs56245106	chr6	32610069	32610070	0.99267	HLA-DQA1	0.482284	PBMC
rs13206219	chr6	32610070	32610071	0.99267	HLA-DRA	0.620732	PBMC
rs13206219	chr6	32610070	32610071	0.99267	HLA-DRB1	0.594712	PBMC
rs13206219	chr6	32610070	32610071	0.99267	HLA-DQB1	0.544601	PBMC
rs13206219	chr6	32610070	32610071	0.99267	HLA-DRB5	0.489109	PBMC
rs13206219	chr6	32610070	32610071	0.99267	HLA-DQA1	0.482284	PBMC
rs9271168	chr6	32610077	32610078	0.94	HLA-DRA	0.620732	PBMC
rs9271168	chr6	32610077	32610078	0.94	HLA-DRB1	0.594712	PBMC
rs9271168	chr6	32610077	32610078	0.94	HLA-DQB1	0.544601	PBMC
rs9271168	chr6	32610077	32610078	0.94	HLA-DRB5	0.489109	PBMC
rs9271168	chr6	32610077	32610078	0.94	HLA-DQA1	0.482284	PBMC
rs9271562	chr6	32622634	32622635	0.97	HLA-DRA	0.620732	PBMC
rs9271562	chr6	32622634	32622635	0.97	HLA-DRB1	0.594712	PBMC
rs9271562	chr6	32622634	32622635	0.97	HLA-DQB1	0.544601	PBMC
rs9271562	chr6	32622634	32622635	0.97	HLA-DRB5	0.489109	PBMC
rs9271562	chr6	32622634	32622635	0.97	HLA-DQA1	0.482284	PBMC
rs73728619	chr6	32623852	32623853	0.96	HLA-DRA	0.620732	PBMC
rs73728619	chr6	32623852	32623853	0.96	HLA-DRB1	0.594712	PBMC
rs73728619	chr6	32623852	32623853	0.96	HLA-DQB1	0.544601	PBMC
rs73728619	chr6	32623852	32623853	0.96	HLA-DRB5	0.489109	PBMC
rs73728619	chr6	32623852	32623853	0.96	HLA-DQA1	0.482284	PBMC
rs9274527	chr6	32666713	32666714	0.95283	HLA-DRA	0.620732	PBMC
rs9274527	chr6	32666713	32666714	0.95283	HLA-DRB1	0.594712	PBMC
rs9274527	chr6	32666713	32666714	0.95283	HLA-DQB1	0.544601	PBMC
rs9274527	chr6	32666713	32666714	0.95283	HLA-DRB5	0.489109	PBMC
rs9274527	chr6	32666713	32666714	0.95283	HLA-DQA1	0.482284	PBMC
rs9274654	chr6	32668503	32668504	1	HLA-DRA	0.620732	PBMC
rs9274654	chr6	32668503	32668504	1	HLA-DRB1	0.594712	PBMC
rs9274654	chr6	32668503	32668504	1	HLA-DQB1	0.544601	PBMC
rs9274654	chr6	32668503	32668504	1	HLA-DRB5	0.489109	PBMC
rs9274654	chr6	32668503	32668504	1	HLA-DQA1	0.482284	PBMC
rs72865874	chr6	32970660	32970661	0.93	HLA-DPB1	0.428297	PBMC
rs72865874	chr6	32970660	32970661	0.93	HLA-DPA1	0.407443	PBMC
rs72865874	chr6	32970660	32970661	0.93	HLA-DMB	0.398256	PBMC
rs72865874	chr6	32970660	32970661	0.93	HLA-DMA	0.359221	PBMC
rs1049278	chr6	32972008	32972009	0.97	HLA-DPB1	0.428297	PBMC
rs1049278	chr6	32972008	32972009	0.97	HLA-DPA1	0.407443	PBMC
rs2073520	chr6	33078046	33078047	0.94233	HLA-DPB1	0.428297	PBMC
rs2073520	chr6	33078046	33078047	0.94233	HLA-DPA1	0.407443	PBMC
rs2073520	chr6	33078046	33078047	0.94233	HLA-DMA	0.359221	PBMC
rs707958	chr6	33080822	33080823	0.938	HLA-DPB1	0.428297	PBMC
rs707958	chr6	33080822	33080823	0.938	HLA-DPA1	0.407443	PBMC
rs707958	chr6	33080822	33080823	0.938	HLA-DMB	0.398256	PBMC
rs707958	chr6	33080822	33080823	0.938	HLA-DMA	0.359221	PBMC
rs9277351	chr6	33080823	33080824	1	HLA-DPB1	0.428297	PBMC
rs9277351	chr6	33080823	33080824	1	HLA-DPA1	0.407443	PBMC
rs9277351	chr6	33080823	33080824	1	HLA-DMB	0.398256	PBMC
rs9277351	chr6	33080823	33080824	1	HLA-DMA	0.359221	PBMC
rs1042151	chr6	33080884	33080885	0.93167	HLA-DPB1	0.428297	PBMC
rs1042151	chr6	33080884	33080885	0.93167	HLA-DPA1	0.407443	PBMC
rs1042151	chr6	33080884	33080885	0.93167	HLA-DMB	0.398256	PBMC
rs1042151	chr6	33080884	33080885	0.93167	HLA-DMA	0.359221	PBMC
rs1042153	chr6	33080886	33080887	0.96	HLA-DPB1	0.428297	PBMC
rs1042153	chr6	33080886	33080887	0.96	HLA-DPA1	0.407443	PBMC
rs1042153	chr6	33080886	33080887	0.96	HLA-DMB	0.398256	PBMC
rs1042153	chr6	33080886	33080887	0.96	HLA-DMA	0.359221	PBMC
rs3097673	chr6	33082894	33082895	0.98	HLA-DPB1	0.428297	PBMC
rs3097673	chr6	33082894	33082895	0.98	HLA-DPA1	0.407443	PBMC
rs3097673	chr6	33082894	33082895	0.98	HLA-DMB	0.398256	PBMC
rs3097673	chr6	33082894	33082895	0.98	HLA-DMA	0.359221	PBMC
rs733209	chr6	33114691	33114692	0.97871	HLA-DPB1	0.428297	PBMC
rs733209	chr6	33114691	33114692	0.97871	HLA-DPA1	0.407443	PBMC
rs733209	chr6	33114691	33114692	0.97871	HLA-DMB	0.398256	PBMC
rs139082775	chr6	33144482	33144483	0.98906	HLA-DMB	0.398256	PBMC
rs2269610	chr6	33322158	33322159	1	RPS18	0.23457	PBMC
rs2073525	chr6	33323048	33323049	0.98	HLA-DPB1	0.428297	PBMC
rs2073525	chr6	33323048	33323049	0.98	HLA-DPA1	0.407443	PBMC
rs2073525	chr6	33323048	33323049	0.98	RPS18	0.23457	PBMC
rs79926713	chr6	33427745	33427746	0.93	RPS18	0.23457	PBMC
rs6458202	chr6	41228296	41228297	0.95	TREM1	0.488375	PBMC
rs6458202	chr6	41228296	41228297	0.95	NFYA	0.0770479	PBMC
rs6458203	chr6	41228302	41228303	0.93417	TREM1	0.488375	PBMC
rs6458203	chr6	41228302	41228303	0.93417	NFYA	0.0770479	PBMC
rs6458204	chr6	41228303	41228304	0.92233	TREM1	0.488375	PBMC
rs6458204	chr6	41228303	41228304	0.92233	NFYA	0.0770479	PBMC
rs2295295	chr6	45377994	45377995	0.97	SUPT3H	0.241636	PBMC
rs2295295	chr6	45377994	45377995	0.97	RUNX2	0.203936	PBMC
rs74872917	chr6	45419926	45419927	0.98	SUPT3H	0.241636	PBMC
rs74872917	chr6	45419926	45419927	0.98	RUNX2	0.203936	PBMC
rs2396442	chr6	45489244	45489245	0.96283	SUPT3H	0.241636	PBMC
rs2396442	chr6	45489244	45489245	0.96283	RUNX2	0.203936	PBMC
rs593532	chr6	53465054	53465055	1	GCLC	0.0810066	PBMC
rs77572656	chr6	71287323	71287324	0.92	OGFRL1	0.313712	PBMC
rs12524953	chr6	73725495	73725496	0.97871	SLC17A5	0.066747	PBMC
rs240307	chr6	79947515	79947516	0.97	BCKDHB	0.031028	PBMC
rs465480	chr6	80004496	80004497	0.985	BCKDHB	0.031028	PBMC
rs6911374	chr6	83867753	83867754	0.97	CYB5R4	0.193788	PBMC
rs2296133	chr6	87322614	87322615	1	SMIM8	0.019206	PBMC
rs11966859	chr6	87408346	87408347	0.97871	SMIM8	0.019206	PBMC
rs958328	chr6	89088080	89088081	1	UBE2J1	0.279881	PBMC
rs117409649	chr6	89298136	89298137	0.938	UBE2J1	0.279881	PBMC
rs79919617	chr6	108589332	108589333	0.95	FOXO3	0.399425	PBMC
rs3757230	chr6	109383239	109383240	0.98	AK9	-0.00523453	PBMC
rs78961679	chr6	110590073	110590074	0.961	CDK19	0.212567	PBMC
rs2232466	chr6	116254113	116254114	0.94167	NT5DC1	-0.00265143	PBMC
rs72958928	chr6	118660424	118660425	0.95436	MCM9	-0.00860279	PBMC
rs6569074	chr6	119350693	119350694	0.945	MAN1A1	0.210307	PBMC
rs13197384	chr6	135497759	135497760	0.936	AHI1	0.0238387	PBMC
rs5029924	chr6	137866361	137866362	0.97871	TNFAIP3	0.333695	PBMC
rs77853621	chr6	144036739	144036740	0.95	STX11	0.595701	PBMC
rs77853621	chr6	144036739	144036740	0.95	UTRN	0.427352	PBMC
rs77853621	chr6	144036739	144036740	0.95	PLAGL1	0.307865	PBMC
rs77853621	chr6	144036739	144036740	0.95	PHACTR2	0.184119	PBMC
rs2859823	chr6	151494729	151494730	1	RMND1	0.0280161	PBMC
rs7748585	chr6	154302496	154302497	0.92167	IPCEF1	0.196445	PBMC
rs905916	chr6	157562142	157562143	0.99267	ZDHHC14	0.0656768	PBMC
rs5746090	chr6	159693344	159693345	0.93	SOD2	0.314907	PBMC
rs111531886	chr6	159727860	159727861	0.98	SOD2	0.314907	PBMC
rs9283865	chr6	166383232	166383233	0.99079	RPS6KA2	0.0758185	PBMC
rs147990567	chr6	2245992	2245993	1	GMDS-DT	0.0397896	PBMC
rs9285963	chr6	2726122	2726123	0.99	SERPINB9	0.179429	PBMC
rs9285963	chr6	2726122	2726123	0.99	GMDS-DT	0.0397896	PBMC
rs6920145	chr6	2990172	2990173	0.97	SERPINB9	0.179429	PBMC
rs6597230	chr6	6840879	6840880	1	LY86	0.352732	PBMC
rs80264653	chr6	15266963	15266964	0.96944	JARID2	0.393693	PBMC
rs475395	chr6	16763408	16763409	0.99	ATXN1	0.332151	PBMC
rs111779471	chr6	17987176	17987177	1	KIF13A	0.512833	PBMC
rs111779471	chr6	17987176	17987177	1	KDM1B	0.39764	PBMC
rs11757097	chr6	18401377	18401378	0.96	KDM1B	0.39764	PBMC
rs11757097	chr6	18401377	18401378	0.96	RNF144B	0.366881	PBMC
rs61910695	chr6	26204824	26204825	0.97871	HIST1H4C	0.19474	PBMC
rs1264326	chr6	30884132	30884133	0.97	TUBB	-0.000594969	PBMC
rs2523542	chr6	31367379	31367380	0.98	LTB	0.286774	PBMC
rs3915964	chr6	31399709	31399710	0.95	AIF1	0.331294	PBMC
rs3915964	chr6	31399709	31399710	0.95	LST1	0.259506	PBMC
rs59440261	chr6	31403294	31403295	0.97	LTB	0.286774	PBMC
rs9469027	chr6	31586937	31586938	0.91167	AIF1	0.331294	PBMC
rs9469027	chr6	31586937	31586938	0.91167	LST1	0.259506	PBMC
rs571850429	chr6	31652361	31652362	0.99267	AIF1	0.331294	PBMC
rs571850429	chr6	31652361	31652362	0.99267	LST1	0.259506	PBMC
rs113705304	chr6	32622676	32622677	0.998	HLA-DRA	0.620732	PBMC
rs113705304	chr6	32622676	32622677	0.998	HLA-DRB1	0.594712	PBMC
rs113705304	chr6	32622676	32622677	0.998	HLA-DQB1	0.544601	PBMC
rs113705304	chr6	32622676	32622677	0.998	HLA-DRB5	0.489109	PBMC
rs113705304	chr6	32622676	32622677	0.998	HLA-DQA1	0.482284	PBMC
rs9271567	chr6	32622679	32622680	0.95	HLA-DRA	0.620732	PBMC
rs9271567	chr6	32622679	32622680	0.95	HLA-DRB1	0.594712	PBMC
rs9271567	chr6	32622679	32622680	0.95	HLA-DQB1	0.544601	PBMC
rs9271567	chr6	32622679	32622680	0.95	HLA-DRB5	0.489109	PBMC
rs9271567	chr6	32622679	32622680	0.95	HLA-DQA1	0.482284	PBMC
rs141512616	chr6	70667980	70667981	1	FAM135A	0.106545	PBMC
rs2274972	chr6	70668008	70668009	0.95167	FAM135A	0.106545	PBMC
rs35629782	chr6	73452039	73452040	0.95	SLC17A5	0.066747	PBMC
rs35629782	chr6	73452039	73452040	0.95	EEF1A1	0.00245854	PBMC
rs12524424	chr6	111751402	111751403	0.93167	TRAF3IP2-AS1	0.0519935	PBMC
rs36043015	chr6	116101118	116101119	1	NT5DC1	-0.00265143	PBMC
rs3757214	chr6	125749124	125749125	0.99079	TRMT11	0.0156232	PBMC
rs6569448	chr6	125986816	125986817	1	TRMT11	0.0156232	PBMC
rs9494868	chr6	137811308	137811309	0.953	TNFAIP3	0.333695	PBMC
rs2064307	chr6	155418592	155418593	0.96	TIAM2	0.0374979	PBMC
rs12191767	chr6	163668078	163668079	0.95436	QKI	0.533035	PBMC
rs1546853	chr6	166383423	166383424	0.99267	RPS6KA2	0.0758185	PBMC
rs12197030	chr6	166950624	166950625	1	RPS6KA2	0.0758185	PBMC
rs12205779	chr6	166951355	166951356	0.965	RPS6KA2	0.0758185	PBMC
rs2247315	chr6	166956723	166956724	0.94	RPS6KA2	0.0758185	PBMC
rs118099258	chr7	2863814	2863815	0.95	TTYH3	0.355976	PBMC
rs7786218	chr7	5397540	5397541	1	ACTB	-0.0331092	PBMC
rs80116377	chr7	5424170	5424171	0.96944	TNRC18	0.331801	PBMC
rs80116377	chr7	5424170	5424171	0.96944	ACTB	-0.0331092	PBMC
rs858256	chr7	23176017	23176018	0.92356	FAM126A	0.20157	PBMC
rs1238010	chr7	26399108	26399109	0.97871	SNX10	0.42159	PBMC
rs3735562	chr7	28956941	28956942	0.986	CPVL	0.538785	PBMC
rs150353981	chr7	55534397	55534398	0.94233	VOPP1	0.131642	PBMC
rs188046880	chr7	66413607	66413608	0.97	RABGEF1	0.28756	PBMC
rs2420827	chr7	66682114	66682115	0.97	RABGEF1	0.28756	PBMC
rs3800823	chr7	66682123	66682124	0.92167	RABGEF1	0.28756	PBMC
rs117166130	chr7	66740601	66740602	0.97	RABGEF1	0.28756	PBMC
rs71549338	chr7	69824521	69824522	0.904	AUTS2	0.39706	PBMC
rs4385415	chr7	75739785	75739786	0.93	HIP1	0.262504	PBMC
rs28585512	chr7	77330696	77330697	0.98	FGL2	0.41403	PBMC
rs28585512	chr7	77330696	77330697	0.98	GSAP	0.381296	PBMC
rs28585512	chr7	77330696	77330697	0.98	PTPN12	0.377207	PBMC
rs28585512	chr7	77330696	77330697	0.98	CCDC146	0.076288	PBMC
rs10240710	chr7	77410166	77410167	0.998	FGL2	0.41403	PBMC
rs10240710	chr7	77410166	77410167	0.998	GSAP	0.381296	PBMC
rs10240710	chr7	77410166	77410167	0.998	PTPN12	0.377207	PBMC
rs10240710	chr7	77410166	77410167	0.998	CCDC146	0.076288	PBMC
rs117968722	chr7	77798681	77798682	0.945	PTPN12	0.377207	PBMC
rs117968722	chr7	77798681	77798682	0.945	PHTF2	0.102042	PBMC
rs75504870	chr7	93148429	93148430	0.95	SAMD9L	0.0677944	PBMC
rs4729491	chr7	98802187	98802188	0.97	SMURF1	0.141433	PBMC
rs34167173	chr7	105531536	105531537	0.98	ATXN7L1	0.0224337	PBMC
rs12531101	chr7	112450224	112450225	0.99	IFRD1	0.155414	PBMC
rs56058622	chr7	112451373	112451374	0.96283	IFRD1	0.155414	PBMC
rs10239366	chr7	129095402	129095403	0.93167	AHCYL2	0.051296	PBMC
rs60107606	chr7	129146778	129146779	0.91167	AHCYL2	0.051296	PBMC
rs987225	chr7	131007594	131007595	1	LINC00513	0.151782	PBMC
rs11973316	chr7	148983468	148983469	0.97	EZH2	0.0671716	PBMC
rs11973316	chr7	148983468	148983469	0.97	PDIA4	-0.000720093	PBMC
rs150521677	chr7	149065408	149065409	0.97	PDIA4	-0.000720093	PBMC
rs73728282	chr7	151727759	151727760	0.98	PRKAG2	0.349523	PBMC
rs117063192	chr7	151727884	151727885	0.96	PRKAG2	0.349523	PBMC
rs2917727	chr7	2529668	2529669	0.91333	TTYH3	0.355976	PBMC
rs12537408	chr7	2623184	2623185	0.93786	TTYH3	0.355976	PBMC
rs7798353	chr7	5530316	5530317	1	ACTB	-0.0331092	PBMC
rs1179612	chr7	75618299	75618300	0.95	HIP1	0.262504	PBMC
rs182175154	chr7	75906223	75906224	0.95667	HIP1	0.262504	PBMC
rs187796230	chr7	75906225	75906226	1	HIP1	0.262504	PBMC
rs144982676	chr7	77482403	77482404	0.93283	GSAP	0.381296	PBMC
rs144982676	chr7	77482403	77482404	0.93283	PTPN12	0.377207	PBMC
rs144982676	chr7	77482403	77482404	0.93283	CCDC146	0.076288	PBMC
rs1261979	chr7	129502454	129502455	0.945	AHCYL2	0.051296	PBMC
rs1129424	chr8	23068800	23068801	1	TNFRSF10B	0.301015	PBMC
rs72607399	chr8	23084436	23084437	0.936	TNFRSF10B	0.301015	PBMC
rs17053196	chr8	25199020	25199021	0.93	DOCK5	0.565105	PBMC
rs56332703	chr8	37822417	37822418	1	RAB11FIP1	0.542986	PBMC
rs45577137	chr8	47739071	47739072	1	CEBPD	0.498958	PBMC
rs45577137	chr8	47739071	47739072	1	SPIDR	0.394055	PBMC
rs7004881	chr8	55886303	55886304	0.99	LYN	0.756896	PBMC
rs6986361	chr8	55886304	55886305	0.91167	LYN	0.756896	PBMC
rs4322003	chr8	61748634	61748635	0.99267	ASPH	0.117629	PBMC
rs4737795	chr8	66430982	66430983	0.97	MYBL1	0.261016	PBMC
rs73691586	chr8	66775089	66775090	0.95	MYBL1	0.261016	PBMC
rs1465504	chr8	80103165	80103166	0.99267	TPD52	0.194692	PBMC
rs6470269	chr8	124752119	124752120	0.97871	MTSS1	0.44815	PBMC
rs10092643	chr8	141129974	141129975	0.98	DENND3	0.428299	PBMC
rs11984494	chr8	141329664	141329665	0.95	DENND3	0.428299	PBMC
rs7823363	chr8	141359162	141359163	0.93	DENND3	0.428299	PBMC
rs150619696	chr8	144685977	144685978	0.97	ZNF251	0.0426716	PBMC
rs11786661	chr8	11891996	11891997	1	CTSB	0.313619	PBMC
rs143124431	chr8	80171602	80171603	1	TPD52	0.194692	PBMC
rs56152647	chr8	128183675	128183676	0.95436	PVT1	0.0705207	PBMC
rs79140028	chr8	130364835	130364836	0.97	ASAP1	0.434168	PBMC
rs13279735	chr8	143016036	143016037	0.99	LY6E	0.040918	PBMC
rs574399	chr9	219875	219876	1	DOCK8	0.466155	PBMC
rs494668	chr9	258144	258145	0.95	DOCK8	0.466155	PBMC
rs10966495	chr9	258186	258187	0.9525	DOCK8	0.466155	PBMC
rs2992835	chr9	272981	272982	0.93	DOCK8	0.466155	PBMC
rs2780834	chr9	20620293	20620294	1	MLLT3	0.371601	PBMC
rs2780834	chr9	20620293	20620294	1	FOCAD	0.03384	PBMC
rs567757801	chr9	20684110	20684111	0.93786	MLLT3	0.371601	PBMC
rs567757801	chr9	20684110	20684111	0.93786	FOCAD	0.03384	PBMC
rs1452651	chr9	21576681	21576682	0.94	MTAP	0.0627122	PBMC
rs10965135	chr9	21789581	21789582	0.99	MTAP	0.0627122	PBMC
rs79649832	chr9	33001667	33001668	0.92356	B4GALT1	0.170026	PBMC
rs370585279	chr9	33025703	33025704	0.99	B4GALT1	0.170026	PBMC
rs7861724	chr9	37753795	37753796	0.99	DCAF10	0.0374881	PBMC
rs11145620	chr9	77936153	77936154	0.94	GNAQ	0.446188	PBMC
rs12237222	chr9	83219828	83219829	0.986	FRMD3	0.234304	PBMC
rs10114347	chr9	85741828	85741829	0.93	AGTPBP1	0.280902	PBMC
rs191559811	chr9	86099574	86099575	0.92619	TUT7	0.241448	PBMC
rs73650236	chr9	90770626	90770627	0.9475	SYK	0.674917	PBMC
rs34221447	chr9	90801602	90801603	0.985	SYK	0.674917	PBMC
rs12351170	chr9	91162925	91162926	0.905	NFIL3	0.376551	PBMC
rs71494452	chr9	91424817	91424818	0.99	NFIL3	0.376551	PBMC
rs145965565	chr9	95511023	95511024	0.998	LINC00476	0.0832325	PBMC
rs56108623	chr9	95876024	95876025	0.97	LINC00476	0.0832325	PBMC
rs16914199	chr9	98248847	98248848	1	TBC1D2	0.218333	PBMC
rs3810919	chr9	113275614	113275615	0.92182	FKBP15	0.363312	PBMC
rs17553698	chr9	113410901	113410902	0.9225	FKBP15	0.363312	PBMC
rs4258094	chr9	125824208	125824209	0.95667	PBX3	0.096842	PBMC
rs3134875	chr9	130834685	130834686	0.97	ABL1	0.0338328	PBMC
rs59617042	chr9	130834958	130834959	1	ABL1	0.0338328	PBMC
rs3847193	chr9	130893782	130893783	0.97	ABL1	0.0338328	PBMC
rs6479623	chr9	133793238	133793239	0.99	VAV2	0.33869	PBMC
rs2239912	chr9	133793369	133793370	0.97	VAV2	0.33869	PBMC
rs34400631	chr9	5627487	5627488	0.93	RIC1	0.247317	PBMC
rs2310311	chr9	73132189	73132190	0.97871	ANXA1	0.561152	PBMC
rs1041584	chr9	78023249	78023250	0.93	GNAQ	0.446188	PBMC
rs3128500	chr9	87713913	87713914	0.95	DAPK1	0.478344	PBMC
rs576260157	chr9	99105519	99105520	0.95	SEC61B	0.018395	PBMC
rs2416935	chr9	99907275	99907276	0.98	INVS	0.0298223	PBMC
rs11791943	chr9	100352594	100352595	0.905	INVS	0.0298223	PBMC
rs16912536	chr9	113188120	113188121	0.91	SLC31A2	0.558224	PBMC
rs16912536	chr9	113188120	113188121	0.91	FKBP15	0.363312	PBMC
rs12685743	chr9	117745236	117745237	0.98	TLR4	0.373909	PBMC
rs10985101	chr9	120944538	120944539	0.98367	MEGF9	0.396419	PBMC
rs58802731	chr9	121558053	121558054	0.92356	GSN	0.255712	PBMC
rs7030917	chr9	126470879	126470880	0.93333	MVB12B	0.124077	PBMC
rs7047114	chr9	134123442	134123443	0.97	RXRA	0.494358	PBMC
rs7047114	chr9	134123442	134123443	0.97	VAV2	0.33869	PBMC
rs41294029	chr10	5951498	5951499	0.92	PFKFB3	0.23418	PBMC
rs3814195	chr10	6171997	6171998	0.97	PFKFB3	0.23418	PBMC
rs74379289	chr10	6202922	6202923	0.93283	PFKFB3	0.23418	PBMC
rs7894118	chr10	6239434	6239435	0.95	PFKFB3	0.23418	PBMC
rs7916702	chr10	6396890	6396891	0.94421	PFKFB3	0.23418	PBMC
rs17150707	chr10	11686031	11686032	0.93	USP6NL	0.282525	PBMC
rs192826057	chr10	12349128	12349129	0.96283	CAMK1D	0.176246	PBMC
rs906231	chr10	30542525	30542526	0.955	MAP3K8	0.314028	PBMC
rs2505514	chr10	43137800	43137801	0.97871	CSGALNACT2	0.258211	PBMC
rs2251039	chr10	58269134	58269135	0.97	IPMK	0.345538	PBMC
rs12221438	chr10	69051479	69051480	1	SRGN	0.560693	PBMC
rs74139765	chr10	70578445	70578446	0.99073	PRF1	0.344241	PBMC
rs12781564	chr10	70578446	70578447	0.92403	PRF1	0.344241	PBMC
rs11000014	chr10	71812124	71812125	0.94421	PSAP	0.568577	PBMC
rs11000015	chr10	71812126	71812127	0.98	PSAP	0.568577	PBMC
rs7090440	chr10	71868350	71868351	0.92	PSAP	0.568577	PBMC
rs7090440	chr10	71868350	71868351	0.92	ASCC1	-0.00732083	PBMC
rs140507858	chr10	71878620	71878621	0.99	PSAP	0.568577	PBMC
rs140507858	chr10	71878620	71878621	0.99	ASCC1	-0.00732083	PBMC
rs2292366	chr10	72249075	72249076	0.99	ASCC1	-0.00732083	PBMC
rs146297561	chr10	73940775	73940776	0.98	VCL	0.19568	PBMC
rs146297561	chr10	73940775	73940776	0.98	ADK	0.0614948	PBMC
rs75118385	chr10	73991981	73991982	0.99	ADK	0.0614948	PBMC
rs548584083	chr10	87095061	87095062	0.953	GLUD1	0.105639	PBMC
rs7906971	chr10	87095594	87095595	0.96944	GLUD1	0.105639	PBMC
rs1412444	chr10	89243170	89243171	0.942	IFIT3	0.342193	PBMC
rs1412444	chr10	89243170	89243171	0.942	IFIT2	0.323829	PBMC
rs12255504	chr10	89332432	89332433	0.94	IFIT3	0.342193	PBMC
rs12255504	chr10	89332432	89332433	0.94	IFIT2	0.323829	PBMC
rs10509570	chr10	89332474	89332475	0.925	IFIT3	0.342193	PBMC
rs10509570	chr10	89332474	89332475	0.925	IFIT2	0.323829	PBMC
rs61866240	chr10	93387057	93387058	1	MYOF	0.545974	PBMC
rs7477274	chr10	96789820	96789821	0.99	PIK3AP1	0.458902	PBMC
rs12356626	chr10	97292664	97292665	0.93	RRP12	0.55162	PBMC
rs3740514	chr10	97319197	97319198	0.97	RRP12	0.55162	PBMC
rs9888117	chr10	97400206	97400207	0.98	RRP12	0.55162	PBMC
rs3824754	chr10	102854593	102854594	0.98	NT5C2	0.285082	PBMC
rs3824754	chr10	102854593	102854594	0.98	SUFU	0.15884	PBMC
rs3824754	chr10	102854593	102854594	0.98	CNNM2	0.0288686	PBMC
rs55689128	chr10	103181350	103181351	0.97	NT5C2	0.285082	PBMC
rs55689128	chr10	103181350	103181351	0.97	CNNM2	0.0288686	PBMC
rs80349868	chr10	110354497	110354498	0.98	MXI1	-0.00654497	PBMC
rs79632947	chr10	124036199	124036200	0.99079	CHST15	0.52395	PBMC
rs34567031	chr10	127907050	127907051	0.925	PTPRE	0.559672	PBMC
rs74230465	chr10	11710866	11710867	0.99267	USP6NL	0.282525	PBMC
rs78926816	chr10	27319914	27319915	0.96725	ANKRD26	0.00281146	PBMC
rs7921051	chr10	29409522	29409523	0.97	SVIL	0.151796	PBMC
rs2093054	chr10	33134776	33134777	0.95	ITGB1	0.350479	PBMC
rs2744078	chr10	42866841	42866842	0.99	ZNF33B	-0.00429891	PBMC
rs2796552	chr10	42866850	42866851	0.98	ZNF33B	-0.00429891	PBMC
rs150076794	chr10	43397129	43397130	0.94233	CSGALNACT2	0.258211	PBMC
rs12257645	chr10	48655736	48655737	0.925	MAPK8	0.102898	PBMC
rs75516707	chr10	62048944	62048945	1	ARID5B	0.217061	PBMC
rs871690	chr10	63134299	63134300	0.99	JMJD1C	0.366658	PBMC
rs10823321	chr10	69229514	69229515	0.972	SRGN	0.560693	PBMC
rs2227551	chr10	73909432	73909433	0.97	VCL	0.19568	PBMC
rs2227551	chr10	73909432	73909433	0.97	ADK	0.0614948	PBMC
rs141886579	chr10	95561159	95561160	0.98	ENTPD1	0.496379	PBMC
rs141886579	chr10	95561159	95561160	0.98	ENTPD1-AS1	0.26446	PBMC
rs687528	chr10	96673848	96673849	0.965	PIK3AP1	0.458902	PBMC
rs12356559	chr10	97292407	97292408	0.92619	RRP12	0.55162	PBMC
rs3814557	chr10	97640457	97640458	0.955	RRP12	0.55162	PBMC
rs7894593	chr10	102434324	102434325	0.926	SUFU	0.15884	PBMC
rs56186913	chr11	207698	207699	0.92667	IFITM3	0.236896	PBMC
rs56186913	chr11	207698	207699	0.92667	IFITM2	0.0776234	PBMC
rs11246068	chr11	327334	327335	0.99	IFITM3	0.236896	PBMC
rs11246068	chr11	327334	327335	0.99	IFITM2	0.0776234	PBMC
rs12421266	chr11	537120	537121	0.93786	IFITM3	0.236896	PBMC
rs12421266	chr11	537120	537121	0.93786	IFITM2	0.0776234	PBMC
rs56012779	chr11	537365	537366	0.96	IFITM3	0.236896	PBMC
rs56012779	chr11	537365	537366	0.96	IFITM2	0.0776234	PBMC
rs112687793	chr11	537469	537470	0.95	IFITM3	0.236896	PBMC
rs112687793	chr11	537469	537470	0.95	IFITM2	0.0776234	PBMC
rs4078520	chr11	723429	723430	0.995	IRF7	0.16078	PBMC
rs118104171	chr11	776914	776915	0.97	IRF7	0.16078	PBMC
rs2519165	chr11	2940778	2940779	1	OSBPL5	0.307539	PBMC
rs2519165	chr11	2940778	2940779	1	KCNQ1OT1	0.167536	PBMC
rs79698678	chr11	3154423	3154424	0.93283	OSBPL5	0.307539	PBMC
rs72850544	chr11	9314546	9314547	0.99267	DENND5A	0.317692	PBMC
rs11042311	chr11	9364359	9364360	0.93786	DENND5A	0.317692	PBMC
rs7118510	chr11	12174725	12174726	0.98	MICAL2	0.318601	PBMC
rs3814235	chr11	13463326	13463327	0.94421	FAR1	0.181918	PBMC
rs7932354	chr11	46700671	46700672	1	C11orf49	-0.0165613	PBMC
rs636317	chr11	60251677	60251678	0.98	MS4A6A	0.620909	PBMC
rs636317	chr11	60251677	60251678	0.98	MS4A7	0.444946	PBMC
rs3758976	chr11	61949633	61949634	0.98	FTH1	0.461332	PBMC
rs3094402	chr11	61972114	61972115	0.95	FTH1	0.461332	PBMC
rs12281053	chr11	62325104	62325105	0.94	AHNAK	0.423512	PBMC
rs113298476	chr11	65570035	65570036	1	NEAT1	0.576804	PBMC
rs59286748	chr11	65570244	65570245	1	NEAT1	0.576804	PBMC
rs538954	chr11	65989337	65989338	1	DRAP1	-0.0017519	PBMC
rs7113428	chr11	66002759	66002760	0.96	DRAP1	-0.0017519	PBMC
rs35162070	chr11	68003460	68003461	0.96667	UNC93B1	0.287066	PBMC
rs56071001	chr11	72827939	72827940	0.99	FCHSD2	0.355017	PBMC
rs10898910	chr11	73242795	73242796	1	FCHSD2	0.355017	PBMC
rs10898910	chr11	73242795	73242796	1	FAM168A	0.249618	PBMC
rs35382855	chr11	75351739	75351740	0.953	ARRB1	0.34821	PBMC
rs10792831	chr11	86141937	86141938	1	PICALM	0.396656	PBMC
rs59254413	chr11	86193552	86193553	0.92619	PICALM	0.396656	PBMC
rs117417096	chr11	87037610	87037611	0.97	TMEM135	0.0443425	PBMC
rs533856	chr11	95153299	95153300	0.94182	SESN3	0.127762	PBMC
rs139872992	chr11	95790671	95790672	0.953	MAML2	0.318978	PBMC
rs11225201	chr11	102301261	102301262	0.94	BIRC3	0.108569	PBMC
rs536517209	chr11	117144144	117144145	0.96333	SIK3	0.371878	PBMC
rs536517209	chr11	117144144	117144145	0.96333	SIDT2	0.163878	PBMC
rs2622934	chr11	117144146	117144147	0.968	SIK3	0.371878	PBMC
rs2622934	chr11	117144146	117144147	0.968	SIDT2	0.163878	PBMC
rs76904522	chr11	117144147	117144148	0.94	SIK3	0.371878	PBMC
rs76904522	chr11	117144147	117144148	0.94	SIDT2	0.163878	PBMC
rs9332750	chr11	118437682	118437683	0.99	CD3G	0.359644	PBMC
rs111592112	chr11	122865101	122865102	0.97	UBASH3B	0.0676957	PBMC
rs12785510	chr11	130163975	130163976	1	APLP2	0.440541	PBMC
rs3817640	chr11	297970	297971	0.955	IFITM3	0.236896	PBMC
rs3817640	chr11	297970	297971	0.955	IFITM2	0.0776234	PBMC
rs74762369	chr11	504507	504508	0.986	IFITM3	0.236896	PBMC
rs74762369	chr11	504507	504508	0.986	IRF7	0.16078	PBMC
rs12281293	chr11	3942584	3942585	0.99	RRM1	0.0119607	PBMC
rs7937448	chr11	33222513	33222514	0.92	HIPK3	0.31185	PBMC
rs187311942	chr11	46238352	46238353	0.95	PHF21A	0.27008	PBMC
rs10838599	chr11	46357158	46357159	0.95	PHF21A	0.27008	PBMC
rs1151065	chr11	60064243	60064244	0.98	MS4A6A	0.620909	PBMC
rs57398279	chr11	61971670	61971671	0.93	FTH1	0.461332	PBMC
rs117862461	chr11	62706280	62706281	1	AHNAK	0.423512	PBMC
rs72929469	chr11	62753936	62753937	0.96667	AHNAK	0.423512	PBMC
rs2584916	chr11	62787342	62787343	0.9115	AHNAK	0.423512	PBMC
rs10897470	chr11	63986760	63986761	1	RTN3	0.239418	PBMC
rs4149814	chr11	65315219	65315220	0.97	NEAT1	0.576804	PBMC
rs1018853	chr11	65355211	65355212	0.9115	NEAT1	0.576804	PBMC
rs77130160	chr11	65355223	65355224	1	NEAT1	0.576804	PBMC
rs61893816	chr11	65640415	65640416	0.99	CTSW	0.160894	PBMC
rs1939212	chr11	65859230	65859231	1	CTSW	0.160894	PBMC
rs1939212	chr11	65859230	65859231	1	DRAP1	-0.0017519	PBMC
rs1079719	chr11	67584060	67584061	0.97	GSTP1	0.0204685	PBMC
rs74694323	chr11	73142663	73142664	1	FCHSD2	0.355017	PBMC
rs117847370	chr11	77631199	77631200	0.953	PAK1	0.397521	PBMC
rs11221984	chr11	130154541	130154542	0.91	APLP2	0.440541	PBMC
rs113538237	chr11	47254747	47254748	0.95	SPI1	0.516865	PBMC
rs113538237	chr11	47254747	47254748	0.95	C11orf49	-0.0165613	PBMC
rs45489595	chr11	47270084	47270085	0.95	C11orf49	-0.0165613	PBMC
rs75960102	chr11	47270223	47270224	0.92619	C11orf49	-0.0165613	PBMC
rs55876153	chr11	47395085	47395086	0.99	SPI1	0.516865	PBMC
rs55876153	chr11	47395085	47395086	0.99	C11orf49	-0.0165613	PBMC
rs375314312	chr11	47400414	47400415	1	C11orf49	-0.0165613	PBMC
rs7947450	chr11	47408353	47408354	0.96283	SPI1	0.516865	PBMC
rs7947450	chr11	47408353	47408354	0.96283	C11orf49	-0.0165613	PBMC
rs113328221	chr12	4215378	4215379	0.91	TIGAR	0.0960876	PBMC
rs34819705	chr12	6335797	6335798	0.99955	CD27	0.219162	PBMC
rs34819705	chr12	6335797	6335798	0.99955	GAPDH	0.00284207	PBMC
rs78312001	chr12	6635830	6635831	0.95283	CD27	0.219162	PBMC
rs78312001	chr12	6635830	6635831	0.95283	GAPDH	0.00284207	PBMC
rs117966544	chr12	6753126	6753127	1	GAPDH	0.00284207	PBMC
rs7969473	chr12	11836493	11836494	0.97	ETV6	0.553916	PBMC
rs78631600	chr12	12266785	12266786	0.95	DUSP16	0.255841	PBMC
rs4763843	chr12	12561168	12561169	0.95167	DUSP16	0.255841	PBMC
rs146889612	chr12	31659271	31659272	0.99	AMN1	0.0285041	PBMC
rs116921319	chr12	40106142	40106143	0.99	SLC2A13	0.0813854	PBMC
rs149037676	chr12	48866017	48866018	0.97	FKBP11	0.0967525	PBMC
rs1726440	chr12	48956674	48956675	0.97	TUBA1A	0.303585	PBMC
rs1690177	chr12	48956675	48956676	0.92667	TUBA1A	0.303585	PBMC
rs139487801	chr12	49234092	49234093	0.92283	TUBA1A	0.303585	PBMC
rs139487801	chr12	49234092	49234093	0.92283	TUBA1C	0.0752388	PBMC
rs139487801	chr12	49234092	49234093	0.92283	TUBA1B	0.0362883	PBMC
rs74605440	chr12	51864060	51864061	1	NR4A1	0.369669	PBMC
rs1283155	chr12	52045965	52045966	0.97871	NR4A1	0.369669	PBMC
rs77568502	chr12	56126356	56126357	0.94421	STAT2	0.234777	PBMC
rs1044931	chr12	57056027	57056028	0.96	LRP1	0.458203	PBMC
rs61933191	chr12	64452087	64452088	0.94	TBK1	0.226514	PBMC
rs74743755	chr12	69585318	69585319	0.99	LYZ	0.347651	PBMC
rs74481432	chr12	82687027	82687028	0.96	TMTC2	0.361156	PBMC
rs74481432	chr12	82687027	82687028	0.96	METTL25	0.0648618	PBMC
rs796049	chr12	89347661	89347662	0.99	DUSP6	0.508462	PBMC
rs796049	chr12	89347661	89347662	0.99	ATP2B1	0.469906	PBMC
rs770086	chr12	89354098	89354099	0.93	DUSP6	0.508462	PBMC
rs770086	chr12	89354098	89354099	0.93	ATP2B1	0.469906	PBMC
rs11105310	chr12	89524900	89524901	1	DUSP6	0.508462	PBMC
rs11105310	chr12	89524900	89524901	1	ATP2B1	0.469906	PBMC
rs1358350	chr12	89708115	89708116	1	ATP2B1-AS1	0.499192	PBMC
rs1358350	chr12	89708115	89708116	1	ATP2B1	0.469906	PBMC
rs11110965	chr12	101697643	101697644	0.96	CHPT1	0.198056	PBMC
rs11110965	chr12	101697643	101697644	0.96	GNPTAB	0.055537	PBMC
rs55847668	chr12	101777809	101777810	0.98	CHPT1	0.198056	PBMC
rs55847668	chr12	101777809	101777810	0.98	GNPTAB	0.055537	PBMC
rs12230274	chr12	104653072	104653073	0.99073	CHST11	0.316443	PBMC
rs11112157	chr12	104671940	104671941	0.93	CHST11	0.316443	PBMC
rs2302700	chr12	108731563	108731564	0.99	CORO1C	0.390926	PBMC
rs2302701	chr12	108731564	108731565	1	CORO1C	0.390926	PBMC
rs80005935	chr12	108734405	108734406	0.99833	CORO1C	0.390926	PBMC
rs2339758	chr12	111369162	111369163	0.925	SH2B3	0.330271	PBMC
rs1859329	chr12	112938647	112938648	0.96	OAS1	0.226224	PBMC
rs10849822	chr12	120939691	120939692	0.97871	P2RX7	0.395004	PBMC
rs10849856	chr12	121214670	121214671	0.94	P2RX7	0.395004	PBMC
rs28466887	chr12	123427242	123427243	0.99267	RILPL2	0.319926	PBMC
rs11059906	chr12	128783526	128783527	0.93167	GLT1D1	0.497651	PBMC
rs78226549	chr12	132904952	132904953	0.97	ZNF10	0.0872506	PBMC
rs3741917	chr12	6534973	6534974	0.93	CD27	0.219162	PBMC
rs3741917	chr12	6534973	6534974	0.93	GAPDH	0.00284207	PBMC
rs77100210	chr12	10723329	10723330	0.95667	YBX3	0.23995	PBMC
rs2416548	chr12	11171577	11171578	0.96944	PRH1	0.0439886	PBMC
rs1047709	chr12	11171745	11171746	0.986	PRH1	0.0439886	PBMC
rs1047710	chr12	11171756	11171757	1	PRH1	0.0439886	PBMC
rs17210050	chr12	11656406	11656407	0.97871	ETV6	0.553916	PBMC
rs61929434	chr12	31854212	31854213	0.91167	AMN1	0.0285041	PBMC
rs139473986	chr12	48682819	48682820	1	FKBP11	0.0967525	PBMC
rs11169551	chr12	50761061	50761062	0.99	ATF1	0.0473779	PBMC
rs111941917	chr12	50764479	50764480	0.95436	ATF1	0.0473779	PBMC
rs78837606	chr12	51218347	51218348	0.93	TFCP2	0.0914613	PBMC
rs7303017	chr12	52279305	52279306	1	NR4A1	0.369669	PBMC
rs3024942	chr12	57111882	57111883	1	LRP1	0.458203	PBMC
rs280966	chr12	95428669	95428670	0.97	FGD6	0.225196	PBMC
rs825085	chr12	101616435	101616436	0.96944	CHPT1	0.198056	PBMC
rs825085	chr12	101616435	101616436	0.96944	GNPTAB	0.055537	PBMC
rs61690515	chr12	104215508	104215509	0.95	CHST11	0.316443	PBMC
rs312172	chr12	104740843	104740844	0.97	CHST11	0.316443	PBMC
rs11112269	chr12	104974916	104974917	0.95436	CHST11	0.316443	PBMC
rs12230486	chr12	116359224	116359225	0.97871	MED13L	0.441926	PBMC
rs1241230	chr12	116508976	116508977	0.992	MED13L	0.441926	PBMC
rs203418	chr13	31951401	31951402	1	FRY	0.520073	PBMC
rs60915534	chr13	48222491	48222492	0.91167	LPAR6	0.0811296	PBMC
rs550200695	chr13	49996633	49996634	0.91708	DLEU2	0.457595	PBMC
rs550200695	chr13	49996633	49996634	0.91708	DLEU1	0.289272	PBMC
rs3116591	chr13	49996638	49996639	0.99	DLEU2	0.457595	PBMC
rs3116591	chr13	49996638	49996639	0.99	DLEU1	0.289272	PBMC
rs2066589	chr13	50123702	50123703	0.98	DLEU1	0.289272	PBMC
rs6650382	chr13	51549383	51549384	0.92067	WDFY2	0.335809	PBMC
rs9517802	chr13	99606547	99606548	0.98	CLYBL	0.125564	PBMC
rs113563094	chr13	32538074	32538075	1	FRY	0.520073	PBMC
rs9533339	chr13	42996885	42996886	0.99267	EPSTI1	0.304333	PBMC
rs3825611	chr14	54882119	54882120	0.94375	GCH1	0.415382	PBMC
rs3825611	chr14	54882119	54882120	0.94375	SAMD4A	0.307134	PBMC
rs3825611	chr14	54882119	54882120	0.94375	LGALS3	0.221855	PBMC
rs12431956	chr14	63852707	63852708	0.91167	SYNE2	0.451046	PBMC
rs12431956	chr14	63852707	63852708	0.91167	ESR2	0.18846	PBMC
rs1956345	chr14	67837208	67837209	0.99955	RAD51B	-0.0163219	PBMC
rs17122159	chr14	72905313	72905314	0.95283	PSEN1	0.302255	PBMC
rs17126725	chr14	73311527	73311528	1	NUMB	0.440694	PBMC
rs17126725	chr14	73311527	73311528	1	PSEN1	0.302255	PBMC
rs11621743	chr14	73949897	73949898	1	LIN52	0.032427	PBMC
rs9323599	chr14	74488976	74488977	0.99267	NPC2	0.0974074	PBMC
rs1005367	chr14	75285379	75285380	0.98	FOS	0.599453	PBMC
rs1005367	chr14	75285379	75285380	0.98	JDP2	0.376197	PBMC
rs61994063	chr14	92687067	92687068	0.986	RIN3	0.398552	PBMC
rs8008743	chr14	94390673	94390674	0.96	SERPINA1	0.390277	PBMC
rs10134767	chr14	100297617	100297618	0.95	WARS	0.584689	PBMC
rs3994912	chr14	100373953	100373954	0.9005	WARS	0.584689	PBMC
rs78523130	chr14	100375398	100375399	0.94667	WARS	0.584689	PBMC
rs2234518	chr14	100375722	100375723	0.998	WARS	0.584689	PBMC
rs8016473	chr14	100406804	100406805	0.92283	WARS	0.584689	PBMC
rs138882123	chr14	102517123	102517124	0.99267	RCOR1	0.328447	PBMC
rs112990864	chr14	102517131	102517132	0.94	RCOR1	0.328447	PBMC
rs78779322	chr14	102524657	102524658	0.98	RCOR1	0.328447	PBMC
rs4900538	chr14	102527728	102527729	0.995	RCOR1	0.328447	PBMC
rs35258120	chr14	102592432	102592433	0.93	RCOR1	0.328447	PBMC
rs66970053	chr14	102841318	102841319	0.95	RCOR1	0.328447	PBMC
rs60370249	chr14	105486004	105486005	0.945	CRIP1	0.0643449	PBMC
rs17122776	chr14	22819744	22819745	0.98	SLC7A7	0.355792	PBMC
rs78969210	chr14	50943587	50943588	0.91	PYGL	0.251795	PBMC
rs2236297	chr14	54691730	54691731	0.96	GCH1	0.415382	PBMC
rs34849182	chr14	60327911	60327912	0.95	PCNX4	0.0247272	PBMC
rs61984453	chr14	64387760	64387761	0.94	SYNE2	0.451046	PBMC
rs542115260	chr14	64880449	64880450	0.98183	FNTB	0.0318311	PBMC
rs61990084	chr14	67600839	67600840	0.93	RAD51B	-0.0163219	PBMC
rs194749	chr14	68807188	68807189	0.97	RAD51B	-0.0163219	PBMC
rs2270072	chr14	73852500	73852501	0.97	LIN52	0.032427	PBMC
rs1956416	chr14	92105635	92105636	0.938	SLC24A4	0.40545	PBMC
rs10135799	chr14	92323204	92323205	0.95	SLC24A4	0.40545	PBMC
rs10135799	chr14	92323204	92323205	0.95	RIN3	0.398552	PBMC
rs8039874	chr15	25863456	25863457	1	ATP10A	0.194754	PBMC
rs149088908	chr15	28890792	28890793	0.938	APBA2	0.46572	PBMC
rs114984985	chr15	34969955	34969956	0.98	DPH6	-0.00588162	PBMC
rs2167595	chr15	44726700	44726701	0.92619	PATL2	0.0450875	PBMC
rs113483771	chr15	49620897	49620898	0.96667	ATP8B4	0.399882	PBMC
rs114332954	chr15	49620906	49620907	1	ATP8B4	0.399882	PBMC
rs534271894	chr15	52179614	52179615	0.99	GNB5	0.154507	PBMC
rs76572041	chr15	55221574	55221575	0.909	RAB27A	0.218127	PBMC
rs116614660	chr15	59372217	59372218	0.96	MYO1E	0.334016	PBMC
rs2729799	chr15	63093673	63093674	0.904	LACTB	0.28892	PBMC
rs183109285	chr15	63122525	63122526	0.9425	LACTB	0.28892	PBMC
rs332258	chr15	64095853	64095854	0.96725	PPIB	0.0139677	PBMC
rs7172065	chr15	75029569	75029570	0.96	PPCDC	0.185069	PBMC
rs8036197	chr15	75077891	75077892	0.98	PPCDC	0.185069	PBMC
rs12904654	chr15	75738652	75738653	1	FBXO22	0.0141859	PBMC
rs7181595	chr15	75738667	75738668	0.92553	FBXO22	0.0141859	PBMC
rs78434143	chr15	76988771	76988772	0.93	PEAK1	0.114818	PBMC
rs56307118	chr15	76992401	76992402	0.909	PEAK1	0.114818	PBMC
rs1036938	chr15	78944905	78944906	0.99	CTSH	0.232338	PBMC
rs2289702	chr15	78944951	78944952	0.93786	CTSH	0.232338	PBMC
rs3784525	chr15	101176690	101176691	0.93	LRRK1	0.464203	PBMC
rs3784525	chr15	101176690	101176691	0.93	CHSY1	0.293811	PBMC
rs3784523	chr15	101176860	101176861	0.96	LRRK1	0.464203	PBMC
rs3784523	chr15	101176860	101176861	0.96	CHSY1	0.293811	PBMC
rs541441569	chr15	25439365	25439366	1	ATP10A	0.194754	PBMC
rs11632120	chr15	43123175	43123176	0.94167	TTBK2	0.0418578	PBMC
rs4775952	chr15	51576859	51576860	0.938	DMXL2	0.718154	PBMC
rs12905422	chr15	58988080	58988081	0.99	MYO1E	0.334016	PBMC
rs185420401	chr15	64387311	64387312	0.99	PPIB	0.0139677	PBMC
rs4886456	chr15	75723526	75723527	1	PTPN9	0.0342936	PBMC
rs564576791	chr15	77420638	77420639	1	PEAK1	0.114818	PBMC
rs9937853	chr16	2927145	2927146	1	IL32	0.339586	PBMC
rs28434657	chr16	3059410	3059411	0.94233	IL32	0.339586	PBMC
rs382073	chr16	3124318	3124319	0.995	IL32	0.339586	PBMC
rs7194862	chr16	10871258	10871259	0.98038	CIITA	0.469142	PBMC
rs12444653	chr16	11584099	11584100	0.93	TXNDC11	0.11953	PBMC
rs17523623	chr16	11587040	11587041	0.93	TXNDC11	0.11953	PBMC
rs17552324	chr16	11587186	11587187	0.97	TXNDC11	0.11953	PBMC
rs1344534	chr16	11640400	11640401	0.96725	TXNDC11	0.11953	PBMC
rs12443639	chr16	11810314	11810315	0.94233	TXNDC11	0.11953	PBMC
rs537646325	chr16	29594834	29594835	0.98667	SPN	0.0620313	PBMC
rs151008861	chr16	31355021	31355022	0.96283	ITGAX	0.529978	PBMC
rs151008861	chr16	31355021	31355022	0.96283	ITGAM	0.352103	PBMC
rs151008861	chr16	31355021	31355022	0.96283	PYCARD	0.151057	PBMC
rs62029046	chr16	55444910	55444911	0.99	LPCAT2	0.481784	PBMC
rs114706938	chr16	55508991	55508992	0.9325	LPCAT2	0.481784	PBMC
rs12921022	chr16	56682411	56682412	0.99	MT2A	0.023006	PBMC
rs3764262	chr16	56931819	56931820	0.95	HERPUD1	0.209996	PBMC
rs117232116	chr16	57092542	57092543	0.96944	HERPUD1	0.209996	PBMC
rs3087677	chr16	69186720	69186721	0.99267	TANGO6	0.0741269	PBMC
rs3087677	chr16	69186720	69186721	0.99267	SNTB2	0.0454698	PBMC
rs17618144	chr16	72908525	72908526	0.94	ZFHX3	0.518024	PBMC
rs193700	chr16	84511520	84511521	1	COTL1	0.295843	PBMC
rs8055743	chr16	84511552	84511553	0.938	COTL1	0.295843	PBMC
rs401577	chr16	85733480	85733481	1	IRF8	0.504909	PBMC
rs2934499	chr16	85936497	85936498	0.96944	IRF8	0.504909	PBMC
rs116897782	chr16	3235507	3235508	0.95	IL32	0.339586	PBMC
rs3743976	chr16	10944967	10944968	0.955	CIITA	0.469142	PBMC
rs8060798	chr16	27313559	27313560	0.938	IL4R	0.0526342	PBMC
rs1580833	chr16	56610738	56610739	0.94	MT2A	0.023006	PBMC
rs75032469	chr16	81544925	81544926	0.97	CMIP	0.402015	PBMC
rs1051820	chr17	1574767	1574768	0.95	SLC43A2	0.497514	PBMC
rs1051820	chr17	1574767	1574768	0.95	PITPNA	0.238384	PBMC
rs11659011	chr17	3916706	3916707	0.93786	P2RX1	0.323591	PBMC
rs77336075	chr17	4978947	4978948	0.94	SCIMP	0.267654	PBMC
rs114149961	chr17	6660951	6660952	0.96	XAF1	0.188645	PBMC
rs2653291	chr17	7133467	7133468	0.98	GABARAP	0.16114	PBMC
rs11078832	chr17	10115425	10115426	0.95436	GAS7	0.681101	PBMC
rs75863764	chr17	21213904	21213905	1	DHRS7B	0.137464	PBMC
rs2315019	chr17	40620154	40620155	0.95	CCR7	0.527928	PBMC
rs16967794	chr17	42457763	42457764	0.99267	ATP6V0A1	0.21383	PBMC
rs72831095	chr17	43367957	43367958	0.935	CCDC200	0.290578	PBMC
rs199735290	chr17	43368091	43368092	0.953	CCDC200	0.290578	PBMC
rs189050	chr17	44095884	44095885	0.93	GRN	0.367683	PBMC
rs2584663	chr17	49390785	49390786	0.94421	ABI3	0.105494	PBMC
rs144554229	chr17	58329793	58329794	1	TEX14	0.383157	PBMC
rs34221578	chr17	59287678	59287679	0.92233	YPEL2	0.179154	PBMC
rs55801023	chr17	59805318	59805319	0.97	VMP1	0.489324	PBMC
rs72838873	chr17	59848696	59848697	0.96	VMP1	0.489324	PBMC
rs62082072	chr17	60372158	60372159	0.96	USP32	0.352684	PBMC
rs11542436	chr17	63701329	63701330	0.98	CD79B	0.199682	PBMC
rs2002772	chr17	63843531	63843532	0.93	CD79B	0.199682	PBMC
rs567590536	chr17	63961877	63961878	0.99	CD79B	0.199682	PBMC
rs552987006	chr17	63985234	63985235	1	ERN1	0.108327	PBMC
rs35757538	chr17	64074352	64074353	0.92283	PECAM1	0.41447	PBMC
rs56025313	chr17	64130249	64130250	1	PECAM1	0.41447	PBMC
rs56025313	chr17	64130249	64130250	1	ERN1	0.108327	PBMC
rs8069038	chr17	64133804	64133805	0.94421	ERN1	0.108327	PBMC
rs111067555	chr17	74514446	74514447	1	CD300E	0.461267	PBMC
rs111067555	chr17	74514446	74514447	1	CD300A	0.232752	PBMC
rs111064308	chr17	74514468	74514469	0.93	CD300E	0.461267	PBMC
rs111064308	chr17	74514468	74514469	0.93	CD300A	0.232752	PBMC
rs79633517	chr17	74514533	74514534	0.95436	CD300E	0.461267	PBMC
rs79633517	chr17	74514533	74514534	0.95436	CD300A	0.232752	PBMC
rs116129038	chr17	74514560	74514561	0.965	CD300E	0.461267	PBMC
rs116129038	chr17	74514560	74514561	0.965	CD300A	0.232752	PBMC
rs62648788	chr17	74514645	74514646	0.93	CD300E	0.461267	PBMC
rs62648788	chr17	74514645	74514646	0.93	CD300A	0.232752	PBMC
rs115731439	chr17	74514726	74514727	0.95436	CD300E	0.461267	PBMC
rs115731439	chr17	74514726	74514727	0.95436	CD300A	0.232752	PBMC
rs143159098	chr17	75904826	75904827	1	RNF157	0.29775	PBMC
rs80129119	chr17	81509700	81509701	0.95	ACTG1	0.0164363	PBMC
rs113478707	chr17	81519309	81519310	0.93283	ACTG1	0.0164363	PBMC
rs8066889	chr17	81683798	81683799	0.9825	ACTG1	0.0164363	PBMC
rs35131307	chr17	82170563	82170564	0.98	SECTM1	0.256013	PBMC
rs35070385	chr17	82170571	82170572	0.909	SECTM1	0.256013	PBMC
rs74989743	chr17	4940489	4940490	0.98	PFN1	0.050754	PBMC
rs11538685	chr17	4948480	4948481	0.99	PFN1	0.050754	PBMC
rs8079564	chr17	10051303	10051304	0.945	GAS7	0.681101	PBMC
rs3760308	chr17	14299684	14299685	0.945	COX10-AS1	0.056186	PBMC
rs62072769	chr17	16584310	16584311	1	PIGL	0.0558754	PBMC
rs1719141	chr17	36103057	36103058	0.998	CCL5	0.433929	PBMC
rs853198	chr17	37489236	37489237	0.93	ACACA	0.0428827	PBMC
rs71369780	chr17	39617789	39617790	0.99	IKZF3	0.34284	PBMC
rs35142265	chr17	40113506	40113507	0.98	IKZF3	0.34284	PBMC
rs58388102	chr17	43368079	43368080	0.96283	CCDC200	0.290578	PBMC
rs117981338	chr17	73092704	73092705	0.98	SLC39A11	0.32965	PBMC
rs55994121	chr17	73305448	73305449	0.93	SLC39A11	0.32965	PBMC
rs1391643	chr17	73311151	73311152	0.92	SLC39A11	0.32965	PBMC
rs140117950	chr17	74501949	74501950	0.93283	CD300E	0.461267	PBMC
rs140117950	chr17	74501949	74501950	0.93283	CD300A	0.232752	PBMC
rs79028309	chr17	74514111	74514112	0.99	CD300E	0.461267	PBMC
rs79028309	chr17	74514111	74514112	0.99	CD300A	0.232752	PBMC
rs62089222	chr17	75589597	75589598	0.97	LLGL2	0.0510479	PBMC
rs62089223	chr17	75589605	75589606	0.99955	LLGL2	0.0510479	PBMC
rs34724580	chr17	81703612	81703613	0.97	ACTG1	0.0164363	PBMC
rs904539	chr17	27333163	27333164	0.94	KSR1	0.457484	PBMC
rs904539	chr17	27333163	27333164	0.94	WSB1	0.390675	PBMC
rs75103394	chr17	27473718	27473719	1	WSB1	0.390675	PBMC
rs71368113	chr17	28951555	28951556	0.98	FAM222B	0.00460629	PBMC
rs111902263	chr17	30971417	30971418	1	ADAP2	0.410759	PBMC
rs111902263	chr17	30971417	30971418	1	NF1	0.21894	PBMC
rs9909598	chr17	30600341	30600342	0.95667	CPD	0.242354	PBMC
rs9913371	chr17	31549862	31549863	1	NF1	0.21894	PBMC
rs183604092	chr17	31559321	31559322	1	NF1	0.21894	PBMC
rs76688664	chr18	2646531	2646532	0.95	EMILIN2	0.408859	PBMC
rs80153853	chr18	9475382	9475383	0.97	RAB31	0.630452	PBMC
rs11661634	chr18	9755838	9755839	0.95	RAB31	0.630452	PBMC
rs3730668	chr18	54269477	54269478	0.98	MBD2	0.19378	PBMC
rs4306606	chr18	57667063	57667064	1	ATP8B1	0.105808	PBMC
rs11664409	chr18	59359441	59359442	0.98	LMAN1	0.0341003	PBMC
rs11664409	chr18	59359441	59359442	0.98	SEC11C	-0.00400919	PBMC
rs9959041	chr18	9827977	9827978	0.97167	RAB31	0.630452	PBMC
rs9953520	chr18	58044122	58044123	0.93786	ATP8B1	0.105808	PBMC
rs79062461	chr19	506679	506680	0.98	GZMM	0.218946	PBMC
rs56090114	chr19	633013	633014	0.9025	GZMM	0.218946	PBMC
rs116238482	chr19	633357	633358	0.986	GZMM	0.218946	PBMC
rs558272025	chr19	639800	639801	0.99667	GZMM	0.218946	PBMC
rs114050727	chr19	703918	703919	0.94	CFD	0.357315	PBMC
rs114050727	chr19	703918	703919	0.94	ARID3A	0.333956	PBMC
rs4147936	chr19	1065198	1065199	0.96	CFD	0.357315	PBMC
rs2384942	chr19	1099843	1099844	1	CFD	0.357315	PBMC
rs113125042	chr19	1123165	1123166	0.94	ARID3A	0.333956	PBMC
rs112335319	chr19	1123170	1123171	0.99	ARID3A	0.333956	PBMC
rs79931780	chr19	2289963	2289964	1	GNG7	0.257123	PBMC
rs116990301	chr19	4535229	4535230	0.95	MYDGF	0.0127432	PBMC
rs2241592	chr19	8321422	8321423	0.97871	MYO1F	0.499597	PBMC
rs75556325	chr19	8413094	8413095	0.99	MYO1F	0.499597	PBMC
rs968500	chr19	8502664	8502665	0.9115	PRAM1	0.51796	PBMC
rs968500	chr19	8502664	8502665	0.9115	MYO1F	0.499597	PBMC
rs7507492	chr19	11739026	11739027	0.92	ZNF433-AS1	0.0682949	PBMC
rs72988649	chr19	11964974	11964975	0.97	ZNF433-AS1	0.0682949	PBMC
rs1561408	chr19	12064568	12064569	1	ZNF433-AS1	0.0682949	PBMC
rs35501398	chr19	12801913	12801914	0.92	CALR	0.0193016	PBMC
rs75003756	chr19	14368291	14368292	0.99	ADGRE5	0.448189	PBMC
rs28366013	chr19	14381407	14381408	0.965	ADGRE5	0.448189	PBMC
rs28384438	chr19	14518639	14518640	1	ADGRE5	0.448189	PBMC
rs73504192	chr19	14616205	14616206	0.995	ADGRE2	0.479919	PBMC
rs73504192	chr19	14616205	14616206	0.995	ADGRE5	0.448189	PBMC
rs2286362	chr19	14776784	14776785	1	ADGRE2	0.479919	PBMC
rs118118766	chr19	14783810	14783811	0.95436	ADGRE2	0.479919	PBMC
rs4808485	chr19	16328687	16328688	0.97	HSH2D	0.281239	PBMC
rs393548	chr19	18086934	18086935	0.92619	IFI30	0.521643	PBMC
rs2241089	chr19	18173841	18173842	0.95167	IFI30	0.521643	PBMC
rs2241089	chr19	18173841	18173842	0.95167	LRRC25	0.360457	PBMC
rs182970661	chr19	18417708	18417709	0.965	IFI30	0.521643	PBMC
rs182970661	chr19	18417708	18417709	0.965	LRRC25	0.360457	PBMC
rs11670056	chr19	18479133	18479134	0.97871	LRRC25	0.360457	PBMC
rs61623584	chr19	35879981	35879982	0.99955	TYROBP	0.307835	PBMC
rs35323359	chr19	38319751	38319752	0.95436	SIPA1L3	0.222375	PBMC
rs2292800	chr19	38544131	38544132	0.955	KCNK6	0.126595	PBMC
rs2303652	chr19	42199681	42199682	0.91167	POU2F2	0.36532	PBMC
rs10426423	chr19	44844996	44844997	0.96667	RELB	0.233575	PBMC
rs10426423	chr19	44844996	44844997	0.96667	MARK4	0.0812702	PBMC
rs2927472	chr19	44846112	44846113	0.92167	RELB	0.233575	PBMC
rs2927472	chr19	44846112	44846113	0.92167	MARK4	0.0812702	PBMC
rs7260463	chr19	45311602	45311603	1	FOSB	0.580786	PBMC
rs7260463	chr19	45311602	45311603	1	VASP	0.195228	PBMC
rs7260463	chr19	45311602	45311603	1	MARK4	0.0812702	PBMC
rs7260463	chr19	45311602	45311603	1	OPA3	0.0643936	PBMC
rs61390465	chr19	45431272	45431273	0.93	FOSB	0.580786	PBMC
rs61390465	chr19	45431272	45431273	0.93	VASP	0.195228	PBMC
rs61390465	chr19	45431272	45431273	0.93	MARK4	0.0812702	PBMC
rs61390465	chr19	45431272	45431273	0.93	OPA3	0.0643936	PBMC
rs45598532	chr19	45584839	45584840	0.98	FOSB	0.580786	PBMC
rs11671664	chr19	45669020	45669021	0.98	OPA3	0.0643936	PBMC
rs2287689	chr19	47256616	47256617	0.938	C5AR1	0.486076	PBMC
rs594600	chr19	48875257	48875258	1	FTL	0.0786873	PBMC
rs594597	chr19	48875260	48875261	0.965	FTL	0.0786873	PBMC
rs7259013	chr19	48960027	48960028	0.97	FTL	0.0786873	PBMC
rs2232004	chr19	49118648	49118649	0.961	FTL	0.0786873	PBMC
rs2232003	chr19	49118707	49118708	0.9115	FTL	0.0786873	PBMC
rs1465697	chr19	49333989	49333990	0.97871	RPL13A	0.402996	PBMC
rs1551559	chr19	51531686	51531687	0.99073	FPR1	0.334779	PBMC
rs3745108	chr19	52690517	52690518	1	ZNF611	0.0499158	PBMC
rs113837172	chr19	52690616	52690617	0.98183	ZNF611	0.0499158	PBMC
rs62119568	chr19	52786802	52786803	0.99	ZNF611	0.0499158	PBMC
rs2869886	chr19	52786803	52786804	0.95	ZNF611	0.0499158	PBMC
rs11673701	chr19	52857608	52857609	0.992	ZNF611	0.0499158	PBMC
rs28634949	chr19	52942625	52942626	1	ZNF611	0.0499158	PBMC
rs143989509	chr19	52942730	52942731	0.9115	ZNF611	0.0499158	PBMC
rs7256521	chr19	53333857	53333858	0.92356	ZNF331	0.217933	PBMC
rs10407786	chr19	53365726	53365727	1	ZNF331	0.217933	PBMC
rs77466693	chr19	53520777	53520778	0.96	ZNF331	0.217933	PBMC
rs7257883	chr19	53520998	53520999	0.99	ZNF331	0.217933	PBMC
rs10402999	chr19	53793246	53793247	0.938	MYADM	0.425781	PBMC
rs10402999	chr19	53793246	53793247	0.938	NLRP12	0.38073	PBMC
rs74337642	chr19	53971860	53971861	1	MYADM	0.425781	PBMC
rs74337642	chr19	53971860	53971861	1	NLRP12	0.38073	PBMC
rs35522708	chr19	53978426	53978427	0.99	MYADM	0.425781	PBMC
rs35522708	chr19	53978426	53978427	0.99	NLRP12	0.38073	PBMC
rs79764780	chr19	55080353	55080354	0.98	FCAR	0.486409	PBMC
rs114888542	chr19	703699	703700	0.986	CFD	0.357315	PBMC
rs114888542	chr19	703699	703700	0.986	ARID3A	0.333956	PBMC
rs545888123	chr19	703701	703702	0.99	CFD	0.357315	PBMC
rs545888123	chr19	703701	703702	0.99	ARID3A	0.333956	PBMC
rs757231	chr19	1102257	1102258	0.92	CFD	0.357315	PBMC
rs2602708	chr19	4915329	4915330	0.96	MYDGF	0.0127432	PBMC
rs45493991	chr19	6393477	6393478	0.97	RFX2	0.342162	PBMC
rs749969	chr19	7493138	7493139	0.995	INSR	0.339477	PBMC
rs589710	chr19	7506603	7506604	0.99	INSR	0.339477	PBMC
rs8112129	chr19	11319698	11319699	0.92167	LDLR	0.263328	PBMC
rs11086105	chr19	18301312	18301313	1	IFI30	0.521643	PBMC
rs11086105	chr19	18301312	18301313	1	LRRC25	0.360457	PBMC
rs3745960	chr19	38403310	38403311	0.99267	SIPA1L3	0.222375	PBMC
rs10500279	chr19	38544428	38544429	0.98	KCNK6	0.126595	PBMC
rs2070737	chr19	45779632	45779633	0.99	OPA3	0.0643936	PBMC
rs113596700	chr19	49208119	49208120	0.995	FTL	0.0786873	PBMC
rs4803026	chr19	52962961	52962962	0.986	ZNF611	0.0499158	PBMC
rs188213877	chr19	53520577	53520578	1	ZNF331	0.217933	PBMC
rs113124754	chr19	54162654	54162655	0.936	OSCAR	0.547945	PBMC
rs113124754	chr19	54162654	54162655	0.936	LILRB3	0.496116	PBMC
rs113124754	chr19	54162654	54162655	0.936	LILRB2	0.488245	PBMC
rs113124754	chr19	54162654	54162655	0.936	LILRA5	0.38301	PBMC
rs34498021	chr20	1323189	1323190	0.95	SIRPB2	0.411279	PBMC
rs6033860	chr20	1467930	1467931	0.99667	SIRPB2	0.411279	PBMC
rs16988242	chr20	3045885	3045886	0.99079	C20orf194	0.229921	PBMC
rs6139118	chr20	3409098	3409099	0.98	ATRN	0.101292	PBMC
rs79382839	chr20	3430610	3430611	0.99267	C20orf194	0.229921	PBMC
rs79382839	chr20	3430610	3430611	0.99267	ATRN	0.101292	PBMC
rs2474438	chr20	3768366	3768367	0.95	ATRN	0.101292	PBMC
rs57633693	chr20	17682533	17682534	0.93	RRBP1	0.160574	PBMC
rs113214904	chr20	19757655	19757656	0.99	RIN2	0.505032	PBMC
rs143800485	chr20	32057457	32057458	0.945	HCK	0.669459	PBMC
rs41287068	chr20	33720351	33720352	0.97	CBFA2T2	0.0085771	PBMC
rs6128884	chr20	38748091	38748092	0.955	PPP1R16B	0.272236	PBMC
rs62202528	chr20	38863463	38863464	0.92619	PPP1R16B	0.272236	PBMC
rs4810691	chr20	47786576	47786577	0.95436	SULF2	0.598323	PBMC
rs78406311	chr20	50267397	50267398	0.96283	CEBPB	0.364954	PBMC
rs6125966	chr20	50282119	50282120	0.95283	CEBPB	0.364954	PBMC
rs17196808	chr20	50292743	50292744	0.998	CEBPB	0.364954	PBMC
rs111359053	chr20	60016602	60016603	0.95	MIR646HG	0.255564	PBMC
rs6042197	chr20	1423727	1423728	0.92	SIRPB2	0.411279	PBMC
rs6110197	chr20	1492054	1492055	0.95	SIRPB2	0.411279	PBMC
rs6131559	chr20	1492056	1492057	0.97	SIRPB2	0.411279	PBMC
rs4471947	chr20	1627375	1627376	0.96	SIRPB2	0.411279	PBMC
rs13044217	chr20	50308076	50308077	0.98	CEBPB	0.364954	PBMC
rs1810503	chr20	50440872	50440873	0.93	CEBPB	0.364954	PBMC
rs5030707	chr20	23638019	23638020	0.95	CST3	0.335288	PBMC
rs11087488	chr20	24949186	24949187	0.98183	CST7	0.295445	PBMC
rs11550623	chr20	24992611	24992612	1	CST7	0.295445	PBMC
rs3827014	chr20	25390923	25390924	0.998	ABHD12	0.057568	PBMC
rs6138542	chr20	25227137	25227138	1	ABHD12	0.057568	PBMC
rs2822725	chr21	14523691	14523692	0.99	SAMSN1	0.243069	PBMC
rs7283754	chr21	33301122	33301123	0.96283	IFNGR2	0.353546	PBMC
rs58670992	chr21	33401357	33401358	0.93	IFNGR2	0.353546	PBMC
rs58670992	chr21	33401357	33401358	0.93	ITSN1	0.289172	PBMC
rs117626152	chr21	34129286	34129287	0.97	LINC00649	0.145819	PBMC
rs13046468	chr21	36967155	36967156	0.93	HLCS	0.0765556	PBMC
rs117138955	chr21	36990231	36990232	0.97	HLCS	0.0765556	PBMC
rs118091633	chr21	36990236	36990237	0.99955	HLCS	0.0765556	PBMC
rs457274	chr21	41420558	41420559	0.95	MX1	0.284039	PBMC
rs457274	chr21	41420558	41420559	0.95	MX2	0.232867	PBMC
rs2823165	chr21	15221933	15221934	0.934	NRIP1	0.269311	PBMC
rs139210093	chr21	29024634	29024635	0.9225	BACH1	0.568661	PBMC
rs2065271	chr21	29163757	29163758	0.986	BACH1	0.568661	PBMC
rs9983409	chr21	31559109	31559110	0.965	TIAM1	0.186806	PBMC
rs11088248	chr21	33300583	33300584	1	IFNGR2	0.353546	PBMC
rs142291757	chr21	41369593	41369594	0.95667	MX1	0.284039	PBMC
rs142291757	chr21	41369593	41369594	0.95667	MX2	0.232867	PBMC
rs62214189	chr21	41679118	41679119	0.95436	MX1	0.284039	PBMC
rs2266966	chr22	21767265	21767266	0.95	SDF2L1	0.0509664	PBMC
rs73881117	chr22	28674263	28674264	0.96	XBP1	0.07385	PBMC
rs56161244	chr22	35380936	35380937	0.99267	TOM1	0.417421	PBMC
rs133415	chr22	35410245	35410246	0.92	TOM1	0.417421	PBMC
rs5756698	chr22	37493007	37493008	0.99	LGALS1	0.168667	PBMC
rs56728668	chr22	37739782	37739783	0.94	LGALS1	0.168667	PBMC
rs57249443	chr22	41919989	41919990	1	SREBF2	0.0885365	PBMC
rs7287486	chr22	41926850	41926851	0.99267	SREBF2	0.0885365	PBMC
rs9306472	chr22	44027032	44027033	0.96	PARVB	0.308925	PBMC
rs188940871	chr22	44668571	44668572	0.93	PRR5	0.214494	PBMC
rs7284581	chr22	45102024	45102025	1	NUP50-DT	0.173768	PBMC
rs6519913	chr22	45102122	45102123	0.945	NUP50-DT	0.173768	PBMC
rs547698	chr22	45131964	45131965	0.962	NUP50-DT	0.173768	PBMC
rs4824154	chr22	50475000	50475001	0.99646	TYMP	0.628874	PBMC
rs4824154	chr22	50475000	50475001	0.99646	SCO2	0.422978	PBMC
rs131804	chr22	50526433	50526434	0.99	TYMP	0.628874	PBMC
rs5770871	chr22	50539833	50539834	0.93	TYMP	0.628874	PBMC
rs5770871	chr22	50539833	50539834	0.93	SCO2	0.422978	PBMC
rs13055343	chr22	37609137	37609138	0.9025	LGALS1	0.168667	PBMC
rs3830119	chr22	39400092	39400093	0.99667	RPL3	0.351629	PBMC
rs117193272	chr22	41928696	41928697	0.93167	SREBF2	0.0885365	PBMC
rs139516732	chr22	42680759	42680760	0.95436	NFAM1	0.369913	PBMC
rs130347	chr22	42680803	42680804	0.99267	NFAM1	0.369913	PBMC
rs189739013	chr22	50534908	50534909	0.96	TYMP	0.628874	PBMC
rs189739013	chr22	50534908	50534909	0.96	SCO2	0.422978	PBMC
rs189739013	chr22	50534908	50534909	0.96	PLXNB2	0.391511	PBMC
rs544971940	chr22	50562673	50562674	0.961	TYMP	0.628874	PBMC
rs544971940	chr22	50562673	50562674	0.961	SCO2	0.422978	PBMC
rs79826603	chr1	8190147	8190148	0.97871	ERRFI1	0.313995	Pancreas
rs763180	chr1	9249981	9249982	0.945	MIR34AHG	0.037629	Pancreas
rs4080311	chr1	9295219	9295220	0.94	MIR34AHG	0.037629	Pancreas
rs11121410	chr1	9429102	9429103	0.96283	SPSB1	0.114444	Pancreas
rs11121410	chr1	9429102	9429103	0.96283	MIR34AHG	0.037629	Pancreas
rs72859578	chr1	10033012	10033013	0.9825	UBE4B	0.042759	Pancreas
rs141685825	chr1	10046118	10046119	0.9225	UBE4B	0.042759	Pancreas
rs34853912	chr1	15090572	15090573	0.99267	TMEM51	0.118018	Pancreas
rs34853912	chr1	15090572	15090573	0.99267	KAZN	0.0666203	Pancreas
rs482926	chr1	15285325	15285326	0.904	TMEM51	0.118018	Pancreas
rs10753508	chr1	19066539	19066540	0.96	IFFO2	0.188785	Pancreas
rs1767432	chr1	21659189	21659190	0.93	HSPG2	0.127202	Pancreas
rs1681269	chr1	21659194	21659195	0.945	HSPG2	0.127202	Pancreas
rs6669871	chr1	24417003	24417004	0.95436	RCAN3	0.0513323	Pancreas
rs6669871	chr1	24417003	24417004	0.95436	IFNLR1	0.040909	Pancreas
rs11587249	chr1	27599495	27599496	0.96	STX12	0.0382078	Pancreas
rs117002695	chr1	39788684	39788685	0.98	HEYL	0.162609	Pancreas
rs12407290	chr1	44809667	44809668	0.98	EIF2B3	0.0244702	Pancreas
rs2275309	chr1	48472019	48472020	1	AGBL4	0.176838	Pancreas
rs2275309	chr1	48472019	48472020	1	SPATA6	0.130115	Pancreas
rs56198059	chr1	56508862	56508863	0.99955	PLPP3	0.171812	Pancreas
rs1701518	chr1	63674711	63674712	0.95	ROR1	0.171733	Pancreas
rs1701518	chr1	63674711	63674712	0.95	PGM1	0.0985941	Pancreas
rs1701518	chr1	63674711	63674712	0.95	ITGB3BP	0.0351307	Pancreas
rs7547625	chr1	63705210	63705211	0.93283	ROR1	0.171733	Pancreas
rs7547625	chr1	63705210	63705211	0.93283	PGM1	0.0985941	Pancreas
rs7547625	chr1	63705210	63705211	0.93283	ITGB3BP	0.0351307	Pancreas
rs61777122	chr1	77683032	77683033	0.92633	NEXN	0.0380164	Pancreas
rs591448	chr1	78114537	78114538	0.98	NEXN	0.0380164	Pancreas
rs11161587	chr1	85298045	85298046	0.96283	DDAH1	0.0309655	Pancreas
rs75330744	chr1	93979959	93979960	0.945	BCAR3	0.0534157	Pancreas
rs11540278	chr1	94927037	94927038	0.93	CNN3	0.147006	Pancreas
rs11540278	chr1	94927037	94927038	0.93	SLC44A3	0.127291	Pancreas
rs11540278	chr1	94927037	94927038	0.93	ALG14	0.010901	Pancreas
rs1886422	chr1	109089398	109089399	0.96	KIAA1324	0.14319	Pancreas
rs4970820	chr1	109100149	109100150	0.99	KIAA1324	0.14319	Pancreas
rs11548427	chr1	111449146	111449147	0.91167	RAP1A	0.0319007	Pancreas
rs3738484	chr1	150579854	150579855	0.9115	ADAMTSL4-AS1	0.0972897	Pancreas
rs3738484	chr1	150579854	150579855	0.9115	ENSA	0.0464056	Pancreas
rs1038745	chr1	151994269	151994270	0.95	S100A10	0.0815809	Pancreas
rs1038745	chr1	151994269	151994270	0.95	S100A11	0.0632543	Pancreas
rs1038745	chr1	151994269	151994270	0.95	FLG-AS1	0.0441851	Pancreas
rs1760796	chr1	154335188	154335189	0.96	TPM3	0.0324385	Pancreas
rs73001391	chr1	155127487	155127488	1	MUC1	0.0818801	Pancreas
rs11264331	chr1	155127789	155127790	0.95	MUC1	0.0818801	Pancreas
rs12745576	chr1	155140598	155140599	1	MUC1	0.0818801	Pancreas
rs3738229	chr1	167721798	167721799	0.93786	DCAF6	0.113291	Pancreas
rs3738229	chr1	167721798	167721799	0.93786	MPZL1	0.059812	Pancreas
rs55861261	chr1	167722486	167722487	1	DCAF6	0.113291	Pancreas
rs55861261	chr1	167722486	167722487	1	MPZL1	0.059812	Pancreas
rs1846416	chr1	167936173	167936174	1	DCAF6	0.113291	Pancreas
rs1846416	chr1	167936173	167936174	1	MPZL1	0.059812	Pancreas
rs2281016	chr1	168178654	168178655	0.95436	DCAF6	0.113291	Pancreas
rs34619706	chr1	173475908	173475909	0.98183	KLHL20	0.01741	Pancreas
rs861595	chr1	184773963	184773964	0.99955	FAM129A	0.252689	Pancreas
rs861595	chr1	184773963	184773964	0.99955	C1orf21	0.0987772	Pancreas
rs3806362	chr1	200620682	200620683	0.97	CAMSAP2	0.0338561	Pancreas
rs16851297	chr1	203325102	203325103	0.97	BTG2	0.319012	Pancreas
rs4293010	chr1	204127919	204127920	0.98906	PLEKHA6	0.0895446	Pancreas
rs35321028	chr1	205321837	205321838	0.96667	DSTYK	0.0819794	Pancreas
rs370218853	chr1	205749506	205749507	0.938	NUCKS1	0.107608	Pancreas
rs41266397	chr1	207752016	207752017	0.925	MIR29B2CHG	0.237977	Pancreas
rs1204681	chr1	207885189	207885190	0.998	PLXNA2	0.390282	Pancreas
rs3738203	chr1	211382662	211382663	0.97	LINC00467	0.0415519	Pancreas
rs41303051	chr1	211382789	211382790	0.93283	LINC00467	0.0415519	Pancreas
rs4317817	chr1	221742965	221742966	0.90308	DUSP10	0.149974	Pancreas
rs6673674	chr1	221846012	221846013	0.92356	DUSP10	0.149974	Pancreas
rs4654023	chr1	224330441	224330442	0.93	FBXO28	0.0185761	Pancreas
rs4654023	chr1	224330441	224330442	0.93	NVL	0.00683068	Pancreas
rs147458815	chr1	231162257	231162258	0.98	EGLN1	0.0908732	Pancreas
rs10864673	chr1	231193143	231193144	0.9825	EGLN1	0.0908732	Pancreas
rs34681041	chr1	3453260	3453261	1	PRDM16	0.279069	Pancreas
rs78091784	chr1	12478149	12478150	1	DHRS3	0.0628993	Pancreas
rs2013070	chr1	15153404	15153405	1	KAZN	0.0666203	Pancreas
rs6659235	chr1	15156555	15156556	1	TMEM51	0.118018	Pancreas
rs6659235	chr1	15156555	15156556	1	KAZN	0.0666203	Pancreas
rs56722038	chr1	15260852	15260853	0.99267	KAZN	0.0666203	Pancreas
rs2496322	chr1	15416311	15416312	0.945	TMEM51	0.118018	Pancreas
rs61781599	chr1	21335198	21335199	0.99	EIF4G3	0.0318457	Pancreas
rs2802314	chr1	26104846	26104847	0.926	PAFAH2	0.0523455	Pancreas
rs6700455	chr1	26219373	26219374	0.94233	PAFAH2	0.0523455	Pancreas
rs6683157	chr1	26219374	26219375	0.95283	PAFAH2	0.0523455	Pancreas
rs3754282	chr1	42165929	42165930	0.92403	HIVEP3	0.0558285	Pancreas
rs138630887	chr1	44806529	44806530	0.95	ZSWIM5	0.0277689	Pancreas
rs138630887	chr1	44806529	44806530	0.95	EIF2B3	0.0244702	Pancreas
rs12042903	chr1	45500626	45500627	1	ZSWIM5	0.0277689	Pancreas
rs925524	chr1	46031037	46031038	0.99267	MAST2	0.0857896	Pancreas
rs1109895	chr1	58546759	58546760	0.94308	DAB1	0.0434716	Pancreas
rs6666304	chr1	58584755	58584756	0.94	DAB1	0.0434716	Pancreas
rs4647001	chr1	58784746	58784747	0.96	DAB1	0.0434716	Pancreas
rs567910619	chr1	64745107	64745108	0.95283	CACHD1	0.0567247	Pancreas
rs1251077	chr1	75724060	75724061	0.95	SLC44A5	0.082363	Pancreas
rs116645392	chr1	83860568	83860569	0.92	PRKACB	0.0973326	Pancreas
rs116645392	chr1	83860568	83860569	0.92	LINC01725	0.054008	Pancreas
rs666779	chr1	84944861	84944862	0.99955	LPAR3	0.0894327	Pancreas
rs3806174	chr1	87328325	87328326	0.91167	HS2ST1	0.0533068	Pancreas
rs12029548	chr1	93847740	93847741	1	BCAR3	0.0534157	Pancreas
rs3806240	chr1	100265707	100265708	1	CDC14A	0.0660112	Pancreas
rs576805	chr1	108200420	108200421	0.986	VAV3	0.327025	Pancreas
rs144654804	chr1	108963213	108963214	1	KIAA1324	0.14319	Pancreas
rs607067	chr1	109209045	109209046	0.93	KIAA1324	0.14319	Pancreas
rs3748655	chr1	112674689	112674690	0.92356	CTTNBP2NL	0.0388098	Pancreas
rs35221527	chr1	112705091	112705092	0.965	CTTNBP2NL	0.0388098	Pancreas
rs1217441	chr1	113929596	113929597	0.99	MAGI3	0.100257	Pancreas
rs35024348	chr1	113929699	113929700	0.9115	MAGI3	0.100257	Pancreas
rs932054	chr1	150567391	150567392	0.96667	ADAMTSL4-AS1	0.0972897	Pancreas
rs932054	chr1	150567391	150567392	0.96667	ENSA	0.0464056	Pancreas
rs7543465	chr1	150567399	150567400	0.93	ADAMTSL4-AS1	0.0972897	Pancreas
rs7543465	chr1	150567399	150567400	0.93	ENSA	0.0464056	Pancreas
rs12126984	chr1	151831288	151831289	0.986	S100A11	0.0632543	Pancreas
rs11264736	chr1	153966654	153966655	0.986	TPM3	0.0324385	Pancreas
rs2483712	chr1	154352673	154352674	0.92	TPM3	0.0324385	Pancreas
rs909108	chr1	155255234	155255235	0.99	MUC1	0.0818801	Pancreas
rs3806415	chr1	156728473	156728474	0.91167	ARHGEF11	0.0453872	Pancreas
rs12087800	chr1	162192150	162192151	0.99	ATF6	0.177315	Pancreas
rs12087800	chr1	162192150	162192151	0.99	NOS1AP	0.0803442	Pancreas
rs6677468	chr1	179586230	179586231	0.99	SOAT1	0.134676	Pancreas
rs4363479	chr1	202143157	202143158	1	ELF3	0.166315	Pancreas
rs61817918	chr1	221667740	221667741	0.96	DUSP10	0.149974	Pancreas
rs146975800	chr1	236524587	236524588	0.97871	ERO1B	0.175185	Pancreas
rs142392475	chr1	146038665	146038666	1	TXNIP	0.159126	Pancreas
rs142392475	chr1	146038665	146038666	1	RNF115	0.0234506	Pancreas
rs114976176	chr2	264621	264622	0.96	SH3YL1	0.264049	Pancreas
rs114976176	chr2	264621	264622	0.96	ALKAL2	0.253006	Pancreas
rs59996641	chr2	8583829	8583830	1	ID2	0.155163	Pancreas
rs12473301	chr2	17879175	17879176	0.96283	KCNS3	0.273182	Pancreas
rs16987897	chr2	20611522	20611523	0.95	LDAH	0.0971679	Pancreas
rs33926913	chr2	24084887	24084888	1	UBXN2A	0.0255619	Pancreas
rs934615	chr2	25362215	25362216	0.92167	DTNB	0.038107	Pancreas
rs34796799	chr2	27771730	27771731	0.95667	MRPL33	0.0375542	Pancreas
rs4407214	chr2	28895392	28895393	0.94233	CLIP4	0.0612176	Pancreas
rs1544655	chr2	36597994	36597995	0.95	CRIM1	0.423732	Pancreas
rs1544655	chr2	36597994	36597995	0.95	FEZ2	0.191505	Pancreas
rs1544655	chr2	36597994	36597995	0.95	STRN	0.100275	Pancreas
rs72803819	chr2	42929151	42929152	0.93	HAAO	0.0448753	Pancreas
rs56328918	chr2	43218985	43218986	0.99267	ZFP36L2	0.130972	Pancreas
rs4953353	chr2	46340137	46340138	0.93	EPAS1	0.199049	Pancreas
rs4953353	chr2	46340137	46340138	0.93	RHOQ	0.0508778	Pancreas
rs4953353	chr2	46340137	46340138	0.93	PRKCE	0.0083347	Pancreas
rs62134737	chr2	46541956	46541957	0.94	EPAS1	0.199049	Pancreas
rs62134737	chr2	46541956	46541957	0.94	RHOQ	0.0508778	Pancreas
rs4426561	chr2	54456104	54456105	0.93	SPTBN1	0.102754	Pancreas
rs4426561	chr2	54456104	54456105	0.93	ACYP2	0.021594	Pancreas
rs4258834	chr2	54629874	54629875	0.99	SPTBN1	0.102754	Pancreas
rs41281525	chr2	61888641	61888642	0.99	FAM161A	0.0486104	Pancreas
rs41281525	chr2	61888641	61888642	0.99	COMMD1	0.0419146	Pancreas
rs4671620	chr2	64859519	64859520	0.97	SERTAD2	0.0257264	Pancreas
rs114483585	chr2	64859776	64859777	0.961	SERTAD2	0.0257264	Pancreas
rs72818218	chr2	64943744	64943745	1	SERTAD2	0.0257264	Pancreas
rs13006677	chr2	65040848	65040849	1	SLC1A4	0.0978457	Pancreas
rs6546230	chr2	66425850	66425851	0.9115	MEIS1	0.0995691	Pancreas
rs6546230	chr2	66425850	66425851	0.9115	LINC01798	0.0210059	Pancreas
rs576489069	chr2	69644167	69644168	0.985	ANXA4	0.318203	Pancreas
rs14242	chr2	85593289	85593290	0.95	MAT2A	0.178191	Pancreas
rs4832280	chr2	86368244	86368245	0.935	REEP1	0.102646	Pancreas
rs10174321	chr2	98730539	98730540	0.95	INPP4A	0.0665366	Pancreas
rs10174321	chr2	98730539	98730540	0.95	KIAA1211L	0.0654145	Pancreas
rs11685397	chr2	100068047	100068048	0.958	LONRF2	0.0258661	Pancreas
rs17353694	chr2	100292148	100292149	0.99267	LONRF2	0.0258661	Pancreas
rs6594046	chr2	109613671	109613672	0.91803	2023-09-10	0.10343	Pancreas
rs7603756	chr2	109614275	109614276	0.98	2023-09-10	0.10343	Pancreas
rs2272055	chr2	119679004	119679005	0.93167	SCTR	0.464404	Pancreas
rs2272055	chr2	119679004	119679005	0.93167	CFAP221	0.430204	Pancreas
rs74976885	chr2	128322502	128322503	0.95283	HS6ST1	0.131111	Pancreas
rs145657286	chr2	130797992	130797993	1	ARHGEF4	0.193433	Pancreas
rs1257172	chr2	134189164	134189165	0.92	MGAT5	0.110191	Pancreas
rs12053113	chr2	147844091	147844092	0.98	MBD5	0.049928	Pancreas
rs12053113	chr2	147844091	147844092	0.98	ACVR2A	0.044638	Pancreas
rs79492467	chr2	156182321	156182322	0.962	LINC01876	0.106111	Pancreas
rs79492467	chr2	156182321	156182322	0.962	NR4A2	0.103995	Pancreas
rs56355754	chr2	156320222	156320223	0.97	NR4A2	0.103995	Pancreas
rs116486452	chr2	178478636	178478637	0.99267	TTN	0.09769	Pancreas
rs2276562	chr2	186694233	186694234	1	ITGAV	0.0760663	Pancreas
rs2004889	chr2	188291968	188291969	0.97	GULP1	0.253434	Pancreas
rs2004889	chr2	188291968	188291969	0.97	LINC01090	0.163056	Pancreas
rs1879128	chr2	196639821	196639822	1	PGAP1	0.0816303	Pancreas
rs62194126	chr2	202632849	202632850	0.965	BMPR2	0.0617352	Pancreas
rs906852	chr2	207829207	207829208	0.99267	CCNYL1	0.0462888	Pancreas
rs113050920	chr2	226791575	226791576	0.99	RHBDD1	0.0595098	Pancreas
rs113050920	chr2	226791575	226791576	0.99	COL4A4	0.0468244	Pancreas
rs142660812	chr2	226800135	226800136	0.99	RHBDD1	0.0595098	Pancreas
rs7559780	chr2	230987488	230987489	0.93	ARMC9	0.0285065	Pancreas
rs7559780	chr2	230987488	230987489	0.93	CAB39	0.0200294	Pancreas
rs151090828	chr2	241217674	241217675	0.965	SNED1	0.232453	Pancreas
rs1370584	chr2	19902257	19902258	0.95	WDR35	0.0409713	Pancreas
rs111811571	chr2	20611792	20611793	0.98	LDAH	0.0971679	Pancreas
rs2888843	chr2	42925752	42925753	0.94	HAAO	0.0448753	Pancreas
rs114031266	chr2	55158202	55158203	0.95283	RTN4	0.0504474	Pancreas
rs17538113	chr2	60756081	60756082	0.98	BCL11A	0.037432	Pancreas
rs72803387	chr2	62293953	62293954	0.99267	COMMD1	0.0419146	Pancreas
rs10185243	chr2	65128610	65128611	0.99	SLC1A4	0.0978457	Pancreas
rs71411937	chr2	66425576	66425577	1	MEIS1	0.0995691	Pancreas
rs71411937	chr2	66425576	66425577	1	LINC01798	0.0210059	Pancreas
rs11884408	chr2	68467123	68467124	0.95	APLF	0.0430199	Pancreas
rs7601899	chr2	70108841	70108842	0.91167	GMCL1	0.18268	Pancreas
rs1254898	chr2	85561017	85561018	0.905	MAT2A	0.178191	Pancreas
rs62152496	chr2	101151633	101151634	0.92	NPAS2	0.114385	Pancreas
rs2001201	chr2	111920773	111920774	1	MERTK	0.0453272	Pancreas
rs74695254	chr2	111920903	111920904	1	MERTK	0.0453272	Pancreas
rs79298070	chr2	152134993	152134994	0.94	FMNL2	0.109695	Pancreas
rs13009735	chr2	174396697	174396698	0.97	WIPF1	0.141183	Pancreas
rs41430444	chr2	191013761	191013762	1	STAT1	0.119042	Pancreas
rs149163995	chr2	202912503	202912504	0.99667	NBEAL1	0.098173	Pancreas
rs149163995	chr2	202912503	202912504	0.99667	ICA1L	0.0656606	Pancreas
rs149163995	chr2	202912503	202912504	0.99667	FAM117B	0.0630769	Pancreas
rs7568369	chr2	207166591	207166592	0.97	KLF7	0.0965739	Pancreas
rs62189188	chr2	207712932	207712933	0.98	CCNYL1	0.0462888	Pancreas
rs59506352	chr2	231037242	231037243	0.98	ARMC9	0.0285065	Pancreas
rs59506352	chr2	231037242	231037243	0.98	CAB39	0.0200294	Pancreas
rs13014915	chr2	237896264	237896265	0.94233	LRRFIP1	0.10423	Pancreas
rs113465114	chr2	238061016	238061017	0.98	LRRFIP1	0.10423	Pancreas
rs79992552	chr3	4474862	4474863	0.97	SUMF1	0.039274	Pancreas
rs9857639	chr3	5027139	5027140	0.99267	ITPR1	0.0854509	Pancreas
rs9857639	chr3	5027139	5027140	0.99267	BHLHE40	0.0645814	Pancreas
rs34927291	chr3	8963418	8963419	0.99	SRGAP3	0.0609651	Pancreas
rs186242463	chr3	20040847	20040848	0.98	SGO1-AS1	0.0580349	Pancreas
rs186242463	chr3	20040847	20040848	0.98	KAT2B	0.0493006	Pancreas
rs304839	chr3	30689790	30689791	1	TGFBR2	0.0904808	Pancreas
rs6805518	chr3	32106485	32106486	1	CMTM8	0.115574	Pancreas
rs11541150	chr3	40309786	40309787	0.99667	MYRIP	0.159643	Pancreas
rs11541150	chr3	40309786	40309787	0.99667	EIF1B-AS1	0.0334113	Pancreas
rs117630969	chr3	43690974	43690975	0.98	ABHD5	0.0656322	Pancreas
rs117630969	chr3	43690974	43690975	0.98	ANO10	0.0282428	Pancreas
rs148768231	chr3	44533027	44533028	0.9825	ZNF197	0.0637945	Pancreas
rs148768231	chr3	44533027	44533028	0.9825	TCAIM	0.0529207	Pancreas
rs2292181	chr3	44861942	44861943	0.986	ZNF197	0.0637945	Pancreas
rs2292181	chr3	44861942	44861943	0.986	CDCP1	-0.00448695	Pancreas
rs13085466	chr3	44976198	44976199	1	CDCP1	-0.00448695	Pancreas
rs72868550	chr3	45210792	45210793	0.99	LARS2	0.0171888	Pancreas
rs610060	chr3	52239405	52239406	0.96283	NISCH	0.0462884	Pancreas
rs541612392	chr3	52533952	52533953	0.92	NISCH	0.0462884	Pancreas
rs6784567	chr3	65954417	65954418	0.99955	MAGI1	0.246243	Pancreas
rs6784567	chr3	65954417	65954418	0.99955	MAGI1-AS1	0.13961	Pancreas
rs78470897	chr3	105368773	105368774	0.93	ALCAM	0.137566	Pancreas
rs2279199	chr3	124730405	124730406	0.99267	HEG1	0.35889	Pancreas
rs2279199	chr3	124730405	124730406	0.99267	KALRN	0.0960971	Pancreas
rs17523373	chr3	126084118	126084119	0.96283	ALDH1L1	0.0494481	Pancreas
rs75115911	chr3	126213111	126213112	0.92619	ALDH1L1	0.0494481	Pancreas
rs9845788	chr3	136195873	136195874	0.96	PPP2R3A	0.0468022	Pancreas
rs574318	chr3	146469373	146469374	0.95	PLSCR4	0.058167	Pancreas
rs12695914	chr3	148737231	148737232	0.94	CPB1	0.506036	Pancreas
rs6790726	chr3	150546641	150546642	0.95	SIAH2	0.0918654	Pancreas
rs1521332	chr3	154023381	154023382	0.95	ARHGEF26	0.0655252	Pancreas
rs62278062	chr3	156812505	156812506	0.95	TIPARP	0.0507019	Pancreas
rs62278062	chr3	156812505	156812506	0.95	LINC00886	0.0423126	Pancreas
rs62278062	chr3	156812505	156812506	0.95	LEKR1	0.00201222	Pancreas
rs17552941	chr3	157160600	157160601	0.99	VEPH1	0.144666	Pancreas
rs17552941	chr3	157160600	157160601	0.99	LEKR1	0.00201222	Pancreas
rs6441117	chr3	157160776	157160777	0.97	VEPH1	0.144666	Pancreas
rs6441117	chr3	157160776	157160777	0.97	LEKR1	0.00201222	Pancreas
rs11924648	chr3	171000207	171000208	0.97	TNIK	0.112051	Pancreas
rs1921342	chr3	171771295	171771296	0.995	PLD1	0.317021	Pancreas
rs149774077	chr3	194071320	194071321	0.95	HES1	0.124606	Pancreas
rs115098832	chr3	194134863	194134864	0.99267	HES1	0.124606	Pancreas
rs67784045	chr3	196279667	196279668	1	RNF168	0.0286353	Pancreas
rs67784045	chr3	196279667	196279668	1	TFRC	0.0224331	Pancreas
rs13094134	chr3	32045758	32045759	0.96944	CMTM8	0.115574	Pancreas
rs142031657	chr3	47416228	47416229	0.99	KIF9-AS1	0.0258775	Pancreas
rs139812346	chr3	47476020	47476021	1	KIF9-AS1	0.0258775	Pancreas
rs76966321	chr3	65964420	65964421	0.99267	MAGI1	0.246243	Pancreas
rs76966321	chr3	65964420	65964421	0.99267	MAGI1-AS1	0.13961	Pancreas
rs9814694	chr3	128073772	128073773	0.986	KBTBD12	0.0964321	Pancreas
rs61614496	chr3	131361661	131361662	0.99267	NEK11	0.0239862	Pancreas
rs1980191	chr3	141737833	141737834	0.92283	TFDP2	0.0648497	Pancreas
rs9812711	chr3	149387159	149387160	0.96944	TM4SF1	0.111817	Pancreas
rs359552	chr3	155555229	155555230	0.961	PLCH1	0.0663953	Pancreas
rs1499788	chr3	157618223	157618224	0.94167	VEPH1	0.144666	Pancreas
rs12696304	chr3	169763483	169763484	0.955	MECOM	0.489777	Pancreas
rs12487486	chr3	171000342	171000343	0.97871	TNIK	0.112051	Pancreas
rs12490248	chr3	185423347	185423348	0.986	EHHADH	0.0554645	Pancreas
rs576645211	chr3	196740032	196740033	0.96283	RNF168	0.0286353	Pancreas
rs73228718	chr4	37453349	37453350	0.962	RELL1	0.0624683	Pancreas
rs2241499	chr4	37826548	37826549	0.99	TBC1D1	0.0792557	Pancreas
rs2241499	chr4	37826548	37826549	0.99	RELL1	0.0624683	Pancreas
rs2059484	chr4	37826553	37826554	0.91708	TBC1D1	0.0792557	Pancreas
rs2059484	chr4	37826553	37826554	0.91708	RELL1	0.0624683	Pancreas
rs10008243	chr4	37891417	37891418	0.98	TBC1D1	0.0792557	Pancreas
rs76308346	chr4	39045031	39045032	0.94	KLHL5	0.153022	Pancreas
rs76308346	chr4	39045031	39045032	0.94	WDR19	0.0265705	Pancreas
rs1055582	chr4	39698553	39698554	0.965	UGDH-AS1	0.0757878	Pancreas
rs1055582	chr4	39698553	39698554	0.965	UGDH	0.0381642	Pancreas
rs77335151	chr4	48016744	48016745	0.92619	TEC	0.0401567	Pancreas
rs77335151	chr4	48016744	48016745	0.92619	NIPAL1	0.0325881	Pancreas
rs11573018	chr4	57110554	57110555	0.94421	IGFBP7	0.249252	Pancreas
rs1871048	chr4	70902362	70902363	0.945	RUFY3	0.0691722	Pancreas
rs1871048	chr4	70902362	70902363	0.945	MOB1B	0.0605572	Pancreas
rs28690341	chr4	74794558	74794559	0.97	PARM1	0.174911	Pancreas
rs3796495	chr4	76586186	76586187	0.96	SHROOM3	0.233081	Pancreas
rs6820832	chr4	76611146	76611147	0.91	SHROOM3	0.233081	Pancreas
rs4252750	chr4	77076396	77076397	0.93	2023-09-11	0.0549734	Pancreas
rs11936220	chr4	78545474	78545475	0.99267	FRAS1	0.497928	Pancreas
rs11936220	chr4	78545474	78545475	0.99267	ANXA3	0.320674	Pancreas
rs11936220	chr4	78545474	78545475	0.99267	BMP2K	0.0265008	Pancreas
rs4693800	chr4	86994468	86994469	0.953	PTPN13	0.0945995	Pancreas
rs4693800	chr4	86994468	86994469	0.953	KLHL8	0.0328608	Pancreas
rs62308866	chr4	87220480	87220481	0.94421	KLHL8	0.0328608	Pancreas
rs72905771	chr4	112113225	112113226	0.92356	ALPK1	0.0453069	Pancreas
rs28634456	chr4	119454623	119454624	0.95	PDE5A	0.215764	Pancreas
rs28634456	chr4	119454623	119454624	0.95	USP53	0.0360709	Pancreas
rs28495013	chr4	119454676	119454677	0.99	PDE5A	0.215764	Pancreas
rs28495013	chr4	119454676	119454677	0.99	USP53	0.0360709	Pancreas
rs13103045	chr4	139470102	139470103	0.99955	MAML3	0.145285	Pancreas
rs13103045	chr4	139470102	139470103	0.99955	SETD7	0.0236024	Pancreas
rs34402601	chr4	143513402	143513403	1	GAB1	0.06007	Pancreas
rs2280283	chr4	151099625	151099626	0.99267	SH3D19	0.0693187	Pancreas
rs140751310	chr4	151409447	151409448	0.96	FAM160A1	0.099729	Pancreas
rs140751310	chr4	151409447	151409448	0.96	SH3D19	0.0693187	Pancreas
rs72729610	chr4	153269813	153269814	0.91	TMEM131L	0.199307	Pancreas
rs79617841	chr4	168318421	168318422	0.965	PALLD	0.128915	Pancreas
rs876840	chr4	184734036	184734037	0.93786	ACSL1	0.0303407	Pancreas
rs876839	chr4	184734038	184734039	1	ACSL1	0.0303407	Pancreas
rs73137448	chr4	39458708	39458709	0.96283	UGDH-AS1	0.0757878	Pancreas
rs1848742	chr4	48269686	48269687	0.96944	NIPAL1	0.0325881	Pancreas
rs77299324	chr4	77882072	77882073	0.97871	MRPL1	0.0500652	Pancreas
rs114111786	chr4	105473840	105473841	0.965	GSTCD	0.0745154	Pancreas
rs795605	chr4	139656729	139656730	0.94	SETD7	0.0236024	Pancreas
rs7699623	chr4	184734522	184734523	0.98	ACSL1	0.0303407	Pancreas
rs4647027	chr5	60946083	60946084	0.99267	ELOVL7	0.0651883	Pancreas
rs337259	chr5	69094457	69094458	1	CCDC125	0.0351949	Pancreas
rs648489	chr5	69189539	69189540	0.99	CCDC125	0.0351949	Pancreas
rs181114226	chr5	69217662	69217663	0.96	CCDC125	0.0351949	Pancreas
rs191012979	chr5	80184549	80184550	0.935	SERINC5	0.129756	Pancreas
rs112180629	chr5	95646759	95646760	0.94421	RHOBTB3	0.348853	Pancreas
rs112180629	chr5	95646759	95646760	0.94421	ELL2	0.305175	Pancreas
rs112180629	chr5	95646759	95646760	0.94421	GLRX	0.226892	Pancreas
rs112180629	chr5	95646759	95646760	0.94421	ARSK	0.0451275	Pancreas
rs10059245	chr5	95835166	95835167	0.97871	RHOBTB3	0.348853	Pancreas
rs10059245	chr5	95835166	95835167	0.97871	ELL2	0.305175	Pancreas
rs10059245	chr5	95835166	95835167	0.97871	GLRX	0.226892	Pancreas
rs10059245	chr5	95835166	95835167	0.97871	ARSK	0.0451275	Pancreas
rs36945	chr5	114361890	114361891	0.965	KCNN2	0.122839	Pancreas
rs146771672	chr5	123036115	123036116	0.97	SNX24	0.0650352	Pancreas
rs13154281	chr5	127073496	127073497	0.95	2023-03-03	0.161656	Pancreas
rs115568222	chr5	132496250	132496251	0.94308	MIR3936HG	0.0971959	Pancreas
rs11743810	chr5	138466715	138466716	0.93	EGR1	0.165766	Pancreas
rs76624248	chr5	138601569	138601570	0.93417	EGR1	0.165766	Pancreas
rs356450	chr5	139675424	139675425	0.97	NRG2	0.068566	Pancreas
rs17523262	chr5	140175281	140175282	0.98	NRG2	0.068566	Pancreas
rs17523262	chr5	140175281	140175282	0.98	CYSTM1	0.046101	Pancreas
rs13186701	chr5	146182719	146182720	0.938	SH3RF2	0.105499	Pancreas
rs13170300	chr5	150449748	150449749	0.97	SYNPO	0.111235	Pancreas
rs10060182	chr5	179858752	179858753	0.998	SQSTM1	0.0417324	Pancreas
rs10060182	chr5	179858752	179858753	0.998	RNF130	0.0261359	Pancreas
rs1345085	chr5	180085144	180085145	0.92619	SQSTM1	0.0417324	Pancreas
rs1345085	chr5	180085144	180085145	0.92619	RNF130	0.0261359	Pancreas
rs152639	chr5	14575065	14575066	0.904	OTULINL	0.177452	Pancreas
rs152639	chr5	14575065	14575066	0.904	ANKH	0.139469	Pancreas
rs3866215	chr5	14648758	14648759	0.97	TRIO	0.178012	Pancreas
rs3866215	chr5	14648758	14648759	0.97	OTULINL	0.177452	Pancreas
rs3866215	chr5	14648758	14648759	0.97	ANKH	0.139469	Pancreas
rs566487280	chr5	32174315	32174316	0.99	PDZD2	0.180314	Pancreas
rs77755394	chr5	32233585	32233586	0.97333	PDZD2	0.180314	Pancreas
rs686868	chr5	76819347	76819348	0.92233	IQGAP2	0.127463	Pancreas
rs62368162	chr5	81857515	81857516	0.95436	SSBP2	0.0493312	Pancreas
rs62368162	chr5	81857515	81857516	0.95436	ATG10	0.0301136	Pancreas
rs149190	chr5	112921117	112921118	0.93767	MCC	0.199458	Pancreas
rs929774	chr5	113513781	113513782	0.92167	MCC	0.199458	Pancreas
rs13177180	chr5	115544896	115544897	0.955	CCDC112	0.0687362	Pancreas
rs148820415	chr5	127229351	127229352	0.95	2023-03-03	0.161656	Pancreas
rs10060071	chr5	140219512	140219513	0.99	CYSTM1	0.046101	Pancreas
rs17104068	chr5	145946127	145946128	1	SH3RF2	0.105499	Pancreas
rs62404660	chr5	176537419	176537420	1	SIMC1	0.0497349	Pancreas
rs890836	chr5	176537482	176537483	1	SIMC1	0.0497349	Pancreas
rs114355510	chr5	43515165	43515166	0.92	CCL28	0.035056	Pancreas
rs114355510	chr5	43515165	43515166	0.92	NNT-AS1	0.00842484	Pancreas
rs73359952	chr6	5003694	5003695	0.96	LYRM4	0.0506365	Pancreas
rs3762008	chr6	5003747	5003748	0.97	LYRM4	0.0506365	Pancreas
rs55737108	chr6	7590175	7590176	0.97871	DSP	0.123185	Pancreas
rs112308003	chr6	15244846	15244847	0.953	JARID2	0.126287	Pancreas
rs59686948	chr6	15662552	15662553	0.94233	JARID2	0.126287	Pancreas
rs59686948	chr6	15662552	15662553	0.94233	DTNBP1	0.0730196	Pancreas
rs604139	chr6	17868076	17868077	0.97871	KIF13A	0.060296	Pancreas
rs2754775	chr6	24774953	24774954	0.96	GMNN	0.106194	Pancreas
rs9260736	chr6	29965032	29965033	0.96667	HLA-A	0.0697188	Pancreas
rs3903160	chr6	29965120	29965121	0.96	HLA-A	0.0697188	Pancreas
rs150735239	chr6	29967719	29967720	0.98	HLA-A	0.0697188	Pancreas
rs9261304	chr6	30075394	30075395	0.99	HLA-A	0.0697188	Pancreas
rs9468831	chr6	30782067	30782068	0.91167	IER3	0.0820947	Pancreas
rs1264326	chr6	30884132	30884133	0.97	IER3	0.0820947	Pancreas
rs2532920	chr6	30955852	30955853	0.99	POU5F1	0.121875	Pancreas
rs3132558	chr6	31137689	31137690	0.95	HLA-C	0.0472777	Pancreas
rs3132558	chr6	31137689	31137690	0.95	HLA-B	0.0117898	Pancreas
rs138492827	chr6	31187116	31187117	0.99	POU5F1	0.121875	Pancreas
rs28362343	chr6	31197750	31197751	1	POU5F1	0.121875	Pancreas
rs28362343	chr6	31197750	31197751	1	HLA-C	0.0472777	Pancreas
rs28362343	chr6	31197750	31197751	1	HLA-B	0.0117898	Pancreas
rs9263880	chr6	31204053	31204054	0.98183	HLA-B	0.0117898	Pancreas
rs17197540	chr6	31204267	31204268	1	HLA-B	0.0117898	Pancreas
rs2074490	chr6	31272160	31272161	0.95283	HLA-B	0.0117898	Pancreas
rs9266383	chr6	31367210	31367211	0.97	POU5F1	0.121875	Pancreas
rs9266383	chr6	31367210	31367211	0.97	HLA-C	0.0472777	Pancreas
rs9266383	chr6	31367210	31367211	0.97	HLA-B	0.0117898	Pancreas
rs9266384	chr6	31367216	31367217	0.9825	POU5F1	0.121875	Pancreas
rs9266384	chr6	31367216	31367217	0.9825	HLA-C	0.0472777	Pancreas
rs9266384	chr6	31367216	31367217	0.9825	HLA-B	0.0117898	Pancreas
rs151036504	chr6	31441801	31441802	0.98	HLA-C	0.0472777	Pancreas
rs151036504	chr6	31441801	31441802	0.98	HLA-B	0.0117898	Pancreas
rs6458267	chr6	42045622	42045623	0.93	CCND3	0.0682404	Pancreas
rs6458267	chr6	42045622	42045623	0.93	TRERF1	0.0461231	Pancreas
rs10456506	chr6	42048508	42048509	0.91167	CCND3	0.0682404	Pancreas
rs191065802	chr6	42452106	42452107	0.98	TRERF1	0.0461231	Pancreas
rs7748409	chr6	42901650	42901651	0.995	PEX6	0.0829439	Pancreas
rs3737186	chr6	43053781	43053782	0.95	PEX6	0.0829439	Pancreas
rs75541429	chr6	43182040	43182041	0.96725	PEX6	0.0829439	Pancreas
rs4142625	chr6	63636497	63636498	0.92667	EYS	0.0230467	Pancreas
rs6455360	chr6	70280680	70280681	0.96	FAM135A	0.0376565	Pancreas
rs465480	chr6	80004496	80004497	0.985	BCKDHB	0.0426333	Pancreas
rs2296133	chr6	87322614	87322615	1	SMIM8	0.0247909	Pancreas
rs9398091	chr6	106488750	106488751	0.96667	LINC02532	0.145361	Pancreas
rs145562362	chr6	108558626	108558627	0.95436	FOXO3	0.0615409	Pancreas
rs145562362	chr6	108558626	108558627	0.95436	AFG1L	-0.000468662	Pancreas
rs706931	chr6	110815399	110815400	0.99	CDK19	0.0464394	Pancreas
rs17539093	chr6	111483738	111483739	1	TRAF3IP2-AS1	0.056033	Pancreas
rs1999929	chr6	116060831	116060832	0.97	FRK	0.0861749	Pancreas
rs1999929	chr6	116060831	116060832	0.97	NT5DC1	0.0646837	Pancreas
rs1999929	chr6	116060831	116060832	0.97	DSE	0.0579097	Pancreas
rs12201564	chr6	125780326	125780327	0.99079	NCOA7	0.0394005	Pancreas
rs13197384	chr6	135497759	135497760	0.936	LINC00271	0.0232145	Pancreas
rs56056246	chr6	138499587	138499588	0.91	NHSL1	0.0606608	Pancreas
[truncated: 715 more rows]

## Sheet: SuppTbl8
Supplementary Table 8: Colocalization results for CCR7 and BCL2
[truncated: 26 more rows]

[truncated: 6 more sheets: SuppTbl9, SuppTbl10, SuppTbl11, SuppTbl12, SuppTbl13, SuppTbl14]
